# Supplementary material for: Evolution of chemokine receptors is driven by mutations in the sodium binding site
Source: PLoS Comput Biol. 2018 Jun 18;14(6):e1006209. doi: 10.1371/journal.pcbi.1006209 (PMC6037435; doi:10.1371/journal.pcbi.1006209)
Supplement: S1 File — Sequences are named by their Uniprot identifier. (AA) [file pcbi.1006209.s001.aa]

>CLTR1_HUMAN
DFRNQVYSTLYSMISVVGFFGNGFVLYVLIKTYHK----------KSAFQVYMINLAVAD
LLCVCTLPLRVVYYVHK----------WLFGDFLCRLSTYALYVNLYCSIFFMTAMSFFR
CIAIVFPVQ----------VTQKKARFVCVGIWIFVILTSSPFLMAKPQK----------
HVLVLHYVSLFVGFIIPFVIIIVCYTMIILTL----------MKKNLSSHKKAIGMIMVV
TAAFLVSFMPYHIQRTIHLHFLHN----------LRMQKSVVITLSLAASNCCFDPLLYF
FSGGNFRKRLSTFR----------
>CLTR2_HUMAN
NFKREFFPIVYLIIFFWGVLGNGLSIYVFLQPYKK----------STSVNVFMLNLAISD
LLFISTLPFRADYYLRG----------WIFGDLACRIMSYSLYVNMYSSIYFLTVLSVVR
FLAMVHPFR----------TSIRSAWILCGIIWILIMASSIMLLDSGSEQ----------
KLQTMNYIALVVGCLLPFFTLSICYLLIIRVL----------ESGLRVSHRKALTTIIIT
LIIFFLCFLPYHTLRTVHLTTWKV----------DRLHKALVITLALAAANACFNPLLYY
FAGENFKDRLKSAL----------
>FFAR1_HUMAN
DLPPQLSFGLYVAAFALGFPLNVLAIRGATAHARL----------LTPSLVYALNLGCSD
LLLTVSLPLKAVEALAS----------WPLPASLCPVFAVAHFFPLYAGGGFLAALSAGR
YLGAAFPLG----------RRPCYSWGVCAAIWALVLCHLGLVFGLEAPG----------
SAGPARFSLSLLLFFLPLAITAFCYVGCLRAL----------SGLTHRRKLRAAWVAGGA
LLTLLLCVGPYNASNVASFLYPN------------LGGSWRKLGLITGAWSVVLNPLVTG
YLGRGPGLKTVCAA----------
>FFAR2_HUMAN
DWKSSLILMAYIIIFLTGLPANLLALRAFVGRIRQ----------PAPVHILLLSLTLAD
LLLLLLLPFKIIEAASN----------WYLPKVVCALTSFGFYSSIYCSTWLLAGISIER
YLGVAFPVQ----------RRPLYGVIAALVAWVMSFGHCTIVIIVQYLN----------
VVLPVRLELCLVLFFIPMAVTIFCYWRFVWIM----------PLVGAQRRRRAVGLAVVT
LLNFLVCFGPYNVSHLVGYHQR-------------KSPWWRSIAVVFSSLNASLDPLLFY
FSSSVVRRAFGRGL----------
>FFAR3_HUMAN
SGNHWFVFSVYLLTFLVGLPLNLLALVVFVGKLQR----------PVAVDVLLLNLTASD
LLLLLFLPFRMVEAANG----------WPLPFILCPLSGFIFFTTIYLTALFLAAVSIER
FLSVAHPLW----------PRLGQAGLVSVACWLLASAHCSVVYVIEFSG----------
ILLPVRLEMAVVLFVVPLIITSYCYSRLVWIL----------RGGSHRRQRRVAGLLAAT
LLNFLVCFGPYNVSHVVGYICG-------------ESPAWRIYVTLLSTLNSCVDPFVYY
FSSSGFQADFHELL----------
>GP132_HUMAN
EESRIVLVVVYSAVCTLGVPANCLTAWLALLQVLQ----------GNVLAVYLLCLALCE
LLYTGTLPLWVIYIRNQ----------WTLGLLACKVTAYIFFCNIYVSILFLCCISCDR
FVAVVYALE----------RRRRTAILISACIFILVGIVHYPVFQTEDKE----------
RIAGYYYARFTVGFAIPLSIIAFTNHRIFRSI----------MGLSAAQKAKVKHSAIAV
VVIFLVCFAPYHLVLLVKAAAFSY----------ERLYTASVVFLCLSTVNGVADPIIYV
LATDHSRQEVSRIH----------
>GP141_HUMAN
PIVTPHLISLYFIVLIGGLVGVISILFLLVKMNT-----------RSVTTMAVINLVVVH
SVFLLTVPFRLTYLIKK----------WMFGLPFCKFVSAMLHIHMYLTFLFYVVILVTR
YLIFFKCKD----------YRKLHAVAASAGMWTLVIVIVVPLVVSRYGI----------
YTYVKIINYMIVIFVIAVAVILLVFQVFIIML----------HSLLSHQEFWAQLKNLFF
IGVILVCFLPYQFFRIYYLNVVTH----------NSKVAFYNEIFLSVTAISCYDLLLFV
FGGSHWFKQKIIGL----------
>GP171_HUMAN
YKDLEPFTYFFYLVFLVGIIGSCFATWAFIQKNTN----------HRCVSIYLINLLTAD
FLLTLALPVKIVVDLGV----------WKLKIFHCQVTACLIYINMYLSIIFLAFVSIDR
CLQLTHSCK----------QEPGFAKMISTVVWLMVLLIMVPNMMIPIKD----------
NWHLLTNFICVAIFLNFSAIILISNCLVIRQL----------DNENYPNVKKALINILLV
TTGYIICFVPYHIVRIPYTLSQTE----------ISLFKAKEATLLLAVSNLCFDPILYY
HLSKAFRSKVTETF----------
>GP174_HUMAN
DFRYFIYAVTYTVILVPGLIGNILALWVFYGYMKE----------TKRAVIFMINLAIAD
LLQVLSLPLRIFYYLNH----------WPFGPGLCMFCFYLKYVNMYASIYFLVCISVRR
FWFLMYPFR----------CKQKYDLYISIAGWLIICLACVLFPLLRTSD----------
QSVVMMTIGELIGFVTPLLIVLYCTWKTVLSL----------MAQDLGEKQKALKMILTC
AGVFLICFAPYHFSFPLDFLVKSN----------RVILIFHSVALCLASLNSCLDPVIYY
FSTNEFRRRLSRQD----------
>GP183_HUMAN
STARIVMPLHYSLVFIIGLVGNLLALVVIVQNRKK----------INSTTLYSTNLVISD
ILFTTALPTRIAYYAMG----------WRIGDALCRITALVFYINTYAGVNFMTCLSIDR
FIAVVHPLR----------KRIEHAKGVCIFVWILVFAQTLPLLINPMSK----------
SLPWILLGACFIGYVLPLIIILICYSQICCKL----------LTEKSGVNKKALNTIILI
IVVFVLCFTPYHVAIIQHMIKKLR----------HSFQISLHFTVCLMNFNCCMDPFIYF
FACKGYKRKVMRML----------
>GPR17_HUMAN
PLENMLFASFYLLDFILALVGNTLALWLFIRDHKS----------GTPANVFLMHLAVAD
LSCVLVLPTRLVYHFSG----------WPFGEIACRLTGFLFYLNMYASIYFLTCISADR
FLAIVHPVK----------RRPLYAHLACAFLWVVVAVAMAPLLVSPQTV----------
KASHHALVSLAVAFTFPFITTVTCYLLIIRSL----------LRVEKRLKTKAVRMIAIV
LAIFLVCFVPYHVNRSVYVLHYRS----------RILALANRITSCLTSLNGALDPIMYF
FVAEKFRHALCNLL----------
>GPR18_HUMAN
DEYKIAALVFYSCIFIIGLFVNITALWVFSCTTKK----------RTTVTIYMMNVALVD
LIFIMTLPFRMFYYAKD----------WPFGEYFCQILGALTVFYPSIALWLLAFISADR
YMAIVQPKY----------KNTCKAVLACVGVWIMTLTTTTPLLLLYKDP----------
AVNVLNLTRLTFFFLIPLFIMIGCYLVIIHNL----------SKLKPKVKEKSIRIIITL
LVQVLVCFMPFHICFAFLMLGTGE----------NSYNPWGAFTTFLMNLSTCLDVILYY
IVSKQFQARVISVM----------
>GPR20_HUMAN
PGLWLALMAVHGAIFLAGLVLNGLALYVFCCRTRA----------KTPSVIYTINLVVTD
LLVGLSLPTRFAVYYG-----------ARGCLRCAFPHVLGYFLNMHCSILFLTCICVDR
YLAIVRPEG----------RQPACARAVCAFVWLAAGAVTLSVLGVTGSR----------
-PCCRVFALTVLEFLLPLLVISVFTGRIMCAL----------LHQGRQRRVRAMQLLLTV
LIIFLVCFTPFHARQVAVALWPDM----------HTSLVVYHVAVTLSSLNSCMDPIVYC
FVTSGFQATVRGLF----------
>GPR31_HUMAN
TVVATAVGVLLGLECGLGLLGNAVALWTFLFRVRV----------WKPYAVYLLNLALAD
LLLAACLPFLAAFYLSL----------WHLGRVGCWALHFLLDLSRSVGMAFLAAVALDR
YLRVVHPRL----------LSPQAALGVSGLVWLLMVALTCPGLLISEAA----------
FSIIWQEALSCLQFVLPFGLIVFCNAGIIRAL----------EPEKQPKLQRAQALVTLV
VVLFALCFLPCFLARVLMHIFQNL----------CAVAHTSDVTGSLTYLHSVLNPVVYC
FSSPTFRSSYRRVF----------
>GPR34_HUMAN
KLLSTVLTTSYSVIFIVGLVGNIIALYVFLGIHRK----------RNSIQIYLLNVAIAD
LLLIFCLPFRIMYHINQ----------WTLGVILCKVVGTLFYMNMYISIILLGFISLDR
YIKINRSIQ----------ITTKQSIYVCCIVWMLALGGFLTMIILTLKK----------
KGEAIFNFILVVMFWLIFLLIILSYIKIGKNL----------KFPNSGKYATTARNSFIV
LIIFTICFVPYHAFRFIYISSQLN----------EIVHKTNEIMLVLSSFNSCLDPVMYF
LMSSNIRKIMCQLL----------
>GPR35_HUMAN
PAIKLGFYAYLGVLLVLGLLLNSLALWVFCCRMQQ----------WTETRIYMTNLAVAD
LCLLCTLPFVLHSLR------------DTSDTPLCQLSQGIYLTNRYMSISLVTAIAVDR
YVAVRHPLR----------RSPRQAAAVCAVLWVLVIGSLVARWLLGIQE----------
RHNFNSMAFPLLGFYLPLAVVVFCSLKVVTAL----------DVGQAEATRKAARMVWAN
LLVFVVCFLPLHVGLTVRLAVGWN----------ETIRRALYITSKLSDANCCLDAICYY
YMAKEFQEASALAV----------
>GPR4_HUMAN
RVDHLFPPSLYIFVIGVGLPTNCLALWAAYRQVQQ----------RNELGVYLMNLSIAD
LLYICTLPLWVDYFLHH----------WIHGPGSCKLFGFIFYTNIYISIAFLCCISVDR
YLAVAHPLR----------RRVKTAVAVSSVVWATELGANSAPLFHDELF----------
WVAWMNLYRVFVGFLFPWALMLLSYRGILRAV----------VSTERQEKAKIKRLALSL
IAIVLVCFAPYHVLLLSRSAIYLG----------ERVFSAYHSSLAFTSLNCVADPILYC
LVNEGARSDVAKAL----------
>GPR55_HUMAN
ELMKTLQFAVHIPTFVLGLLLNLLAIHGFSTFLKN----------YAATSIYMINLAVFD
LLLVLSLPFKMVLSQV-----------QSPFPSLCTLVECLYFVSMYGSVFTICFISMDR
FLAIRYPLL----------RSPRKIFGICCTIWVLVWTGSIPIYSFHGKV----------
WSAKVFFPLEVFGFLLPMGIMGFCCSRSIHIL----------HTQDWVQQKACIYSIAAS
LAVFVVSFLPVHLGFFLQFLVRNS----------QSISFFLQLSMCFSNVNCCLDVFCYY
FVIKEFRMNIRAHR----------
>HCAR1_HUMAN
DTISQVMPPLLIVAFVLGALGNGVALCGFCFHMKT----------WKPSTVYLFNLAVAD
FLLMICLPFRTDYYLRR----------WAFGDIPCRVGLFTLAMNRAGSIVFLTVVAADR
YFKVVHPHH----------ISTRVAAGIVCTLWALVILGTVYLLLENHLC----------
SANGWHDIMFQLEFFMPLGIILFCSFKIVWSL----------QLARQARMKKATRFIMVV
AIVFITCYLPSVSARLYFLWTVPS----------PSVHGALHITLSFTYMNSMLDPLVYY
FSSPSFPKFYNKLK----------
>GPR82_HUMAN
MISSMALPIIYILLCIVGVFGNTLSQWIFLTKIGK----------KTSTHIYLSHLVTAN
LLVCSAMPFMSIYFLKG----------SAQCRVVNFLGTLSMHASMFVSLLILSWIAISR
YATLMQKDS----------RQPNFARKLCIYIWGVVLGIIIPVTVYYSVI----------
ISQIAGLIGTTFIGFSFLVVLTSYYSFVSHLR----------IMEKDLTYSSVKRHLLVI
QILLIVCFLPYSIFKPIFYVLHQR----------NYLIETKNILTCLASARSSTDPIIFL
LLDKTFKKTLYNLF----------
>GPR87_HUMAN
EFDTIVLPVLYLIIFVASILLNGLAVWIFFHIRN-----------KTSFIFYLKNIVVAD
LIMTLTFPFRIVHDAGF----------WYFKFILCRYTSVLFYANMYTSIVFLGLISIDR
YLKVVKPFG----------YSITFTKVLSVCVWVIMAVLSLPNIILTNGQ----------
KWHTAVTYVNSCLFVAVLVILIGCYIAISRYI----------FISQSSRKRKHNQSIRVV
VAVFFTCFLPYHLCRIPFTFSHLD----------KILYYCKEITLFLSACNVCLDPIIYF
FMCRSFSRRLFKKS----------
>LPAR4_HUMAN
SFKYNLNGAVYSVVFILGLITNSVSLFVFCFRMKM----------RSETAIFITNLAVSD
LLFVCTLPFKIFYNFNR----------WPFGDTLCKISGTAFLTNIYGSMLFLTCISVDR
FLAIVYPFR----------RTRRNSAIVCAGVWILVLSGGISASLFSTTN----------
YLSKITIFIEVVGFIIPLILNVSCSSVVLRTL----------LSQIGTNKKKVLKMITVH
MAVFVVCFVPYNSVLFLYALVRSQ----------RFAKIMYPITLCLATLNCCFDPFIYY
FTLESFQKSFYINA----------
>LPAR5_HUMAN
RPTHRLHLVVYSLVLAAGLPLNALALWVFLRALRV----------HSVVSVYMCNLAASD
LLFTLSLPVRLSYYALH----------WPFPDLLCQTTGAIFQMNMYGSCIFLMLINVDR
YAAIVHPLR----------RRPRVARLLCLGVWALILVFAVPAARVHRPS----------
RLLPLVLLAEALGFLLPLAAVVYSSGRVFWTL----------DATQSQRRRKTVRLLLAN
LVIFLLCFVPYNSTLAVYGLLRSK----------DRVRGVLMVMVLLAGANCVLDPLVYY
FSAEGFRNTLRGLG----------
>HCAR2_HUMAN
DFIVKVLPPVLGLEFIFGLLGNGLALWIFCFHLKS----------WKSSRIFLFNLAVAD
FLLIICLPFLMDNYVRR----------WKFGDIPCRLMLFMLAMNRQGSIIFLTVVAVDR
YFRVVHPHH----------ISNRTAAIISCLLWGITIGLTVHLLKKKMPI----------
HTFQWHEAMFLLEFFLPLGIILFCSARIIWSL----------QMDRHAKIKRAITFIMVV
AIVFVICFLPSVVVRIRIFWLLHT----------RSVDLAFFITLSFTYMNSMLDPVVYY
FSSPSFPNFFSTLI----------
>OGR1_HUMAN
TIHQTLAPVVYVTVLVVGFPANCLSLYFGYLQIKA----------RNELGVYLCNLTVAD
LFYICSLPFWLQYVLQH----------WSHGDLSCQVCGILLYENIYISVGFLCCISVDR
YLAVAHPFR----------RTLKAAVGVSVVIWAKELLTSIYFLMHEEVI----------
WQRAINYYRFLVGFLFPICLLLASYQGILRAV----------HGTQKSRKDQIQRLVLST
VVIFLACFLPYHVLLLVRSVWEAS----------KGVFNAYHFSLLLTSFNCVADPVLYC
FVSETTHRDLARLR----------
>OXER1_HUMAN
SLVSAFLAPILALEFVLGLVGNSLALFIFCIHTRP----------WTSNTVFLVSLVAAD
FLLISNLPLRVDYYLLH----------WRFGAAACKVNLFMLSTNRTASVVFLTAIALNR
YLKVVQPHH----------ASVGAAARVAGGLWVGILLLNGHLLLSTFSG----------
ASLRWHQALYLLEFFLPLALILFAIVSIGLTI----------GLGGQAGPQRAMRVLAMV
VAVYTICFLPSIIFGMASMVAFWL----------DLCTQLFHGSLAFTYLNSVLDPVLYC
FSSPNFLHQSRALL----------
>OXGR1_HUMAN
PLKMHYLPVIYGIIFLVGFPGNAVVISTYIFKMRP----------WKSSTIIMLNLACTD
LLYLTSLPFLIHYYASG----------WIFGDFMCKFIRFSFHFNLYSSILFLTCFSIFR
YCVIIHPMS----------HKTRCAVVACAVVWIISLVAVIPMTFLITST----------
TIKWYNLILTATTFCLPLVIVTLCYTTIIHTL----------LQTDSCLKQKARRLTILL
LLAFYVCFLPFHILRVIRIESRLL----------NQIHEAYIVSRPLAALNTFGNLLLYV
VVSDNFQQAVCSTV----------
>P2RY1_HUMAN
GFQFYYLPAVYILVFIIGFLGNSVAIWMFVFHMKP----------WSGISVYMFNLALAD
FLYVLTLPALIFYYFNK----------WIFGDAMCKLQRFIFHVNLYGSILFLTCISAHR
YSGVVYPLK----------LKKKNAICISVLVWLIVVVAISPILFYSGTG----------
SYFIYSMCTTVAMFCVPLVLILGCYGLIVRAL----------DLDNSPLRRKSIYLVIIV
LTVFAVSYIPFHVMKTMNLRARLD----------DRVYATYQVTRGLASLNSCVDPILYF
LAGDTFRRRLSRAT----------
>P2RY2_HUMAN
DFKYVLLPVSYGVVCVPGLCLNAVALYIFLCRLKT----------WNASTTYMFHLAVSD
ALYAASLPLLVYYYARG----------WPFSTVLCKLVRFLFYTNLYCSILFLTCISVHR
CLGVLRPLR----------GRARYARRVAGAVWVLVLACQAPVLYFVTTS----------
RFVAYSSVMLGLLFAVPFAVILVCYVLMARRL----------SGGLPRAKRKSVRTIAVV
LAVFALCFLPFHVTRTLYYSFRSL----------NAINMAYKVTRPLASANSCLDPVLYF
LAGQRLVRFARDAK----------
>P2RY4_HUMAN
DFKFILLPVSYAVVFVLGLGLNAPTLWLFIFRLRP----------WDATATYMFHLALSD
TLYVLSLPTLIYYYAAH----------WPFGTEICKFVRFLFYWNLYCSVLFLTCISVHR
YLGICHPLR----------GRPRLAGLLCLAVWLVVAGCLVPNLFFVTTS----------
HYVHFSSAVMGLLFGVPCLVTLVCYGLMARRL----------GSAQSSSRLRSLRTIAVV
LTVFAVCFVPFHITRTIYYLARLL----------NIVNVVYKVTRPLASANSCLDPVLYL
LTGDKYRRQLRQLC----------
>LPAR6_HUMAN
SFKYTLYGCMFSMVFVLGLISNCVAIYIFICVLKV----------RNETTTYMINLAMSD
LLFVFTLPFRIFYFTTR----------WPFGDLLCKISVMLFYTNMYGSILFLTCISVDR
FLAIVYPFK----------RTKRNAKIVCTGVWLTVIGGSAPAVFVQSTH----------
YLSRIVIFIEIVGFFIPLILNVTCSSMVLKTL----------LSRSKINKTKVLKMIFVH
LIIFCFCFVPYNINLILYSLVRTQ----------AAVRTMYPITLCIAVSNCCFDPIVYY
FTSDTIQNSIKMKN----------
>P2RY6_HUMAN
NFKQLLLPPVYSAVLAAGLPLNICVITQICTSRRA----------LTRTAVYTLNLALAD
LLYACSLPLLIYNYAQG----------WPFGDFACRLVRFLFYANLHGSILFLTCISFQR
YLGICHPLA----------GGRRAAWLVCVAVWLAVTTQCLPTAIFAATG----------
HYMPYGMALTVIGFLLPFAALLACYCLLACRL----------EPVAQERRGKAARMAVVV
AAAFAISFLPFHITKTAYLAVRST----------EAFAAAYKGTRPFASANSVLDPILFY
FTQKKFRRRPHELL----------
>P2RY8_HUMAN
PAIAVALPVVYSLVAAVSIPGNLFSLWVLCRRMGP----------RSPSVIFMINLSVTD
LMLASVLPFQIYYHCNR----------WVFGVLLCNVVTVAFYANMYSSILTMTCISVER
FLGVLYPLS----------RRRRYAVAACAGTWLLLLTALSPLARTDLTY----------
MWAVFLFTIFILLFLIPFVITVACYTATILKL----------EAHGREQRRRAVGLAAVV
LLAFVTCFAPNNFVLLAHIVSRLF----------KSYYHVYKLTLCLSCLNNCLDPFVYY
FASREFQLRLREYL----------
>P2Y10_HUMAN
KFQYSLYATTYILIFIPGLLANSAALWVLCRFISK----------KNKAIIFMINLSVAD
LAHVLSLPLRIYYYISH----------WPFQRALCLLCFYLKYLNMYASICFLTCISLQR
CFFLLKPFR----------WKRRYDVGISAAIWIVVGTACLPFPILRSTD----------
ALVGMITVAELAGFVIPVIIIAWCTWKTTISL----------AFQGISERQKALRMVFMC
AAVFFICFTPYHINFIFYTMVKET----------RIALYFHPFCLCLASLCCLLDPILYY
FMASEFRDQLSRHG----------
>P2Y11_HUMAN
GFQGDFLWPILVVEFLVAVASNGLALYRFSIRKQR----------WHPAVVFSVQLAVSD
LLCALTLPPLAAYLYPP----------WRYGEAACRLERFLFTCNLLGSVIFITCISLNR
YLGIVHPFF----------LRPKHAWAVSAAGWVLAALLAMPTLSFSHLK----------
AYRAYSLVLAGLGCGLPLLLTLAAYGALGRAV----------PGMTVAEKLRVAALVASG
VALYASSYVPYHIMRVLNVDARRR----------LGPYVGYQVMRGLMPLAFCVHPLLYM
AAVPSLGCCCRHCP----------
>P2Y12_HUMAN
KITQVLFPLLYTVLFFVGLITNGLAMRIFFQIRS-----------KSNFIIFLKNTVISD
LLMILTFPFKILSDAKL----------GPLRTFVCQVTSVIFYFTMYISISFLGLITIDR
YQKTTRPFK----------KNLLGAKILSVVIWAFMFLLSLPNMILTNRQ----------
VWHEIVNYICQVIFWINFLIVIVCYTLITKEL----------RGVGKVPRKKVNVKVFII
IAVFFICFVPFHFARIPYTLSQTR----------NTLFYVKESTLWLTSLNACLDPFIYF
FLCKSFRNSLISML----------
>P2Y13_HUMAN
RIVQLVFPALYTVVFLTGILLNTLALWVFVHIPS-----------SSTFIIYLKNTLVAD
LIMTLMLPFKILSDSHL----------WQLRAFVCRFSSVIFYETMYVGIVLLGLIAFDR
FLKIIRPLR----------KKPVFAKTVSIFIWFFLFFISLPNTILSNKE----------
KWHQMVNNICQFIFWTVFILMLVFYVVIAKKV----------KSKDRKNNKKLEGKVFVV
VAVFFVCFAPFHFARVPYTHSQTN----------NQLFIAKETTLFLAATNICMDPLIYI
FLCKKFTEKLPCMQ----------
>P2Y14_HUMAN
LITQQIIPVLYCMVFIAGILLNGVSGWIFFYVPS-----------SKSFIIYLKNIVIAD
FVMSLTFPFKILGDSGL----------WQLNVFVCRVSAVLFYVNMYVSIVFFGLISFDR
YYKIVKPLW----------QSVSYSKLLSVIVWMLMLLLAVPNIILTNQS----------
KWHKASNYIFVAIFWIVFLLLIVFYTAITKKI----------SRNSTSVKKKSSRNIFSI
VFVFFVCFVPYHIARIPYTKSQTE----------EILRYMKEFTLLLSAANVCLDPIIYF
FLCQPFREILCKKL----------
>PAR1_HUMAN
SWLTLFVPSVYTGVFVVSLPLNIMAIVVFILKMKV----------KKPAVVYMLHLATAD
VLFVSVLPFKISYYFSG----------WQFGSELCRFVTAAFYCNMYASILLMTVISIDR
FLAVVYPMQ----------RTLGRASFTCLAIWALAIAGVVPLLLKEQTI----------
YYAYYFSAFSAVFFFVPLIISTVCYVSIIRCL----------AVANRSKKSRALFLSAAV
FCIFIICFGPTNVLLIAHYSFLSH----------EAAYFAYLLCVCVSSISCCIDPLIYY
YASSECQRYVYSIL----------
>PAR2_HUMAN
KLTTVFLPIVYTIVFVVGLPSNGMALWVFLFRTKK----------KHPAVIYMANLALAD
LLSVIWFPLKIAYHIHG----------WIYGEALCNVLIGFFYGNMYCSILFMTCLSVQR
YWVIVNPMG----------KKANIAIGISLAIWLLILLVTIPLYVVKQTI----------
DMFNYFLSLAIGVFLFPAFLTASAYVLMIRML----------DENSEKKRKRAIKLIVTV
LAMYLICFTPSNLLLVVHYFLIKS----------SHVYALYIVALCLSTLNSCIDPFVYY
FVSHDFRDHAKNAL----------
>PAR3_HUMAN
SLSTKLIPAIYLLVFVVGVPANAVTLWMLFFRTR-----------SICTTVFYTNLAIAD
FLFCVTLPFKIAYHLNG----------WVFGEVLCRATTVIFYGNMYCSILLLACISINR
YLAIVHPFT----------PKHTYALVTCGLVWATVFLYMLPFFILKQEY----------
FQLYYFISLAFFGFLIPFVLIIYCYAAIIRTL-----------NAYDHRWLWYVKASLLI
LVIFTICFAPSNIILIIHHANYYY----------DGLYFIYLIALCLGSLNSCLDPFLYF
LMSKTRNHSTAYLT----------
>PAR4_HUMAN
WVPTRLVPALYGLVLVVGLPANGLALWVLATQAP-----------RLPSTMLLMNLAAAD
LLLALALPPRIAYHLRG----------WPFGEAACRLATAALYGHMYGSVLLLAAVSLDR
YLALVHPLR----------RGRRLALGLCMAAWLMAAALALPLTLQRQTF----------
HWQPAFTCLALLGCFLPLLAMLLCYGATLHTL-----------AASGRRYGHALRLTAVV
LASAVAFFVPSNLLLLLHYSDPSP----------GNLYGAYVPSLALSTLNSCVDPFIYY
YVSAEFRDKVRAGL----------
>PSYR_HUMAN
DLDHYLFPIVYIFVIIVSIPANIGSLCVSFLQAKK----------ESELGIYLFSLSLSD
LLYALTLPLWIDYTWNK----------WTFSPALCKGSAFLMYMNFYSSTAFLTCIAVDR
YLAVVYPLK----------RTRRFALMVSLSIWILETIFNAVMLWEDETV----------
WQINLNLFRTCTGYAIPLVTILICNRKVYQAV----------KATENKEKKRIIKLLVSI
TVTFVLCFTPFHVMLLIRCILEHA----------KRTYTMYRITVALTSLNCVADPILYC
FVTETGRYDMWNIL----------
>PTAFR_HUMAN
EFRYTLFPIVYSIIFVLGVIANGYVLWVFARLYPC----------FNEIKIFMVNLTMAD
MLFLITLPLWIVYYQNQ----------WILPKFLCNVAGCLFFINTYCSVAFLGVITYNR
FQAVTRPIK----------NTRKRGISLSLVIWVAIVGAASYFLILDSTN----------
GSVPVLIIHIFIVFSFFLVFLIILFCNLVIIR----------QQRNAEVKRRALWMVCTV
LAVFIICFVPHHVVQLPWTLAELG----------QAINDAHQVTLCLLSTNCVLDPVIYC
FLTKKFRKHLTEKF----------
>Q5KU21_HUMAN
ASVNNFFIIYSALLLVLGLLLNSVALWVFCYRMHQ----------WTETRIYMTNLAVAD
LCLLCSLPFVLYSLKY-----------SSSDTPVCQLSQGIYLANRYMSISLVTAIAVDR
YVAVRHPLR----------RSPRQAAAVCVALWVIVVTSLVVRWRLGMQE----------
RRNFSTTAFSLLGFYLPLAIVVFCSLQVVTVL----------DVGQAEATQKATHMVWAN
LAVFVICFLPLHVVLTVQVSLNLN----------DTFSRALSITGKLSDTNCCLDAICYY
YMAREFQEASKPAT----------
>SUCR1_HUMAN
ALEKYYLSIFYGIEFVVGVLGNTIVVYGYIFSLKN----------WNSSNIYLFNLSVSD
LAFLCTLPMLIRSYANG----------WIYGDVLCISNRYVLHANLYTSILFLTFISIDR
YLIIKYPFR----------QKKEFAILISLAIWVLVTLELLPILPLINPV----------
YNLIYSMCLTLLGFLIPLFVMCFFYYKIALFL----------QVATALPLEKPLNLVIMA
VVIFSVLFTPYHVMRNVRIASRLG----------VVINSFYIVTRPLAFLNSVINPVFYF
LLGDHFRDMLMNQL----------
>AGTR1_HUMAN
NYIFVMIPTLYSIIFVVGIFGNSLVVIVIYFYMKL----------KTVASVFLLNLALAD
LCFLLTLPLWAVYTAME----------WPFGNYLCKIASASVSFNLYASVFLLTCLSIDR
YLAIVHPMK----------RTMLVAKVTCIIIWLLAGLASLPAIIHRNVF----------
LPIGLGLTKNILGFLFPFLIILTSYTLIWKAL----------IQKNKPRNDDIFKIIMAI
VLFFFFSWIPHQIFTFLDVLIQLG----------DIVDTAMPITICIAYFNNCLNPLFYG
FLGKKFKRYFLQLL----------
>AGTR2_HUMAN
DKHLDAIPILYYIIFVIGFLVNIVVVTLFCCQKGP----------KKVSSIYIFNLAVAD
LLLLATLPLWATYYSYR----------WLFGPVMCKVFGSFLTLNMFASIFFITCMSVDR
YQSVIYPFL----------RNPWQASYIVPLVWCMACLSSLPTFYFRDVR----------
WSAGIALMKNILGFIIPLIFIATCYFGIRKHL----------YGKNRITRDQVLKMAAAV
VLAFIICWLPFHVLTFLDALAWMG----------AVIDLALPFAILLGFTNSCVNPFLYC
FVGNRFQQKLRSVF----------
>APJ_HUMAN
KSSGALIPAIYMLVFLLGTTGNGLVLWTVFRSSRE----------RRSADIFIASLAVAD
LTFVVTLPLWATYTYRD----------WPFGTFFCKLSSYLIFVNMYASVFCLTGLSFDR
YLAIVRPVA----------RLRVSGAVATAVLWVLAALLAMPVMVLRTTG----------
WEVGLGVSSTTVGFVVPFTIMLTCYFFIAQTI----------RIEGLRKRRRLLSIIVVL
VVTFALCWMPYHLVKTLYMLGSLL----------LFLMNIFPYCTCISYVNSCLNPFLYA
FFDPRFRQACTSML----------
>BKRB1_HUMAN
DLLHRVLPTFIISICFFGLLGNLFVLLVFLLPRRQ----------LNVAEIYLANLAASD
LVFVLGLPFWAENIWNQ----------WPFGALLCRVINGVIKANLFISIFLVVAISQDR
YRVLVHPMA----------QRRRQARVTCVLIWVVGGLLSIPTFLLRSIQ----------
WHFARIVELNILGFLLPLAAIVFFNYHILASL----------TRCGGRKDSKTTALILTL
VVAFLVCWAPYHFFAFLEFLFQVQ----------DFIDLGLQLANFFAFTNSSLNPVIYV
FVGRLFRTKVWELY----------
>BKRB2_HUMAN
GWLNTIQPPFLWVLFVLATLENIFVLSVFCLHKSS----------CTVAEIYLGNLAAAD
LILACGLPFWAITISNN----------WLFGETLCRVVNAIISMNLYSSICFLMLVSIDR
YLALVKTMS----------RGVRWAKLYSLVIWGCTLLLSSPMLVFRTMK----------
WEVFTNMLLNVVGFLLPLSVITFCTMQIMQVL----------KFKEIQTERRATVLVLVV
LLLFIICWLPFQISTFLDTLHRLG----------RIIDVITQIASFMAYSNSCLNPLVYV
IVGKRFRKKSWEVY----------
>C3AR_HUMAN
EPPVILSMVILSLTFLLGLPGNGLVLWVAGLKMQ-----------RTVNTIWFLHLTLAD
LLCCLSLPFSLAHLALQ----------WPYGRFLCKLIPSIIVLNMFASVFLLTAISLDR
CLVVFKPIW----------RNVGMACSICGCIWVVAFVMCIPVFVYREIF----------
RLDPSSFQTNDHPWTVPTVFQPQTFQRPSADS----------RGRFAKSQSKTFRVAVVV
VAVFLVCWTPYHIFGVLSLLTDPE----------KTLMSWDHVCIALASANSCFNPFLYA
LLGKDFRKKARQSI----------
>C5ARL_HUMAN
DPLRVAPLPLYAAIFLVGVPGNAMVAWVAGKVAR-----------RRVGATWLLHLAVAD
LLCCLSLPILAVPIARG----------WPYGAVGCRALPSIILLTMYASVLLLAALSADL
CFLALGPAW----------QRACGVQVACGAAWTLALLLTVPSAIYRRLH----------
TENAVTAIRFLFGFLGPLVAVASCHSALLCWA-----------------ARRCRPLGTAI
VVGFFVCWAPYHLLGLVLTVAAPN----------ARALRAEPLIVGLALAHSCLNPMLFL
YFGRAQLRRSLPAA----------
>C5AR_HUMAN
RVPDILALVIFAVVFLVGVLGNALVVWVTAFEAK-----------RTINAIWFLNLAVAD
FLSCLALPILFTSIVQH----------WPFGGAACSILPSLILLNMYASILLLATISADR
FLLVFKPIW----------RGAGLAWIACAVAWGLALLLTIPSFLYRVVR----------
RERAVAIVRLVLGFLWPLLTLTICYTFILLRT----------WSRRATRSTKTLKVVVAV
VASFFIFWLPYQVTGIMMSFLEPS----------LLLKKLDSLCVSFAYINCCINPIIYV
VAGQGFQGRLRKSL----------
>CCBP2_HUMAN
SFGKVFLPVFYSLIFVLGLSGNLLLLMVLLRYVPR----------RRMVEIYLLNLAISN
LLFLVTLPFWGISVAWH----------WVFGSFLCKMVSTLYTINFYSGIFFISCMSLDK
YLEIVHAQP----------RTRAKSLLLATIVWAVSLAVSIPDMVFVQTH----------
WKLFLRFQQNLLGFLLPLLAMIFFYSRIGCVL----------VRLRPAGQGRALKIAAAL
VVAFFVLWFPYNLTLFLHTLLDLQ----------QHLDYALQVTESIAFLHCCFSPILYA
FSSHRFRQYLKAFL----------
>CCR10_HUMAN
AFSRAFQPSVSLTVAALGLAGNGLVLATHLAARRA----------RSPTSAHLLQLALAD
LLLALTLPFAAAGALQG----------WSLGSATCRTISGLYSASFHAGFLFLACISADR
YVAIARALP----------STPGRAHLVSVIVWLLSLLLALPALLFSQDG----------
VKGASAVAQVALGFALPLGVMVACYALLGRTL----------LAARGPERRRALRVVVAL
VAAFVVLQLPYSLALLLDTADLLA----------KRKDVALLVTSGLALARCGLNPVLYA
FLGLRFRQDLRRLL----------
>CCR1_HUMAN
AFGAQLLPPLYSLVFVIGLVGNILVVLVLVQYKRL----------KNMTSIYLLNLAISD
LLFLFTLPFWIDYKLKD----------WVFGDAMCKILSGFYYTGLYSEIFFIILLTIDR
YLAIVHAVF----------RTVTFGVITSIIIWALAILASMPGLYFSKTQ----------
WKLFQALKLNLFGLVLPLLVMIICYTGIIKIL----------LRRPNEKKSKAVRLIFVI
MIIFFLFWTPYNLTILISVFQDFL----------RHLDLAVQVTEVIAYTHCCVNPVIYA
FVGERFRKYLRQLF----------
>CCR2_HUMAN
QIGAQLLPPLYSLVFIFGFVGNMLVVLILINCKKL----------KCLTDIYLLNLAISD
LLFLITLPLWAHSAANE----------WVFGNAMCKLFTGLYHIGYFGGIFFIILLTIDR
YLAIVHAVF----------RTVTFGVVTSVITWLVAVFASVPGIIFTKCQ----------
WNNFHTIMRNILGLVLPLLIMVICYSGILKTL----------RCRNEKKRHRAVRVIFTI
MIVYFLFWTPYNIVILLNTFQEFF----------SQLDQATQVTETLGMTHCCINPIIYA
FVGEKFRSLFHIAL----------
>CCR3_HUMAN
ALMAQFVPPLYSLVFTVGLLGNVVVVMILIKYRRL----------RIMTNIYLLNLAISD
LLFLVTLPFWIHYVRGH----------WVFGHGMCKLLSGFYHTGLYSEIFFIILLTIDR
YLAIVHAVF----------RTVTFGVITSIVTWGLAVLAALPEFIFYETE----------
WRHFHTLRMTIFCLVLPLLVMAICYTGIIKTL----------LRCPSKKKYKAIRLIFVI
MAVFFIFWTPYNVAILLSSYQSIL----------KHLDLVMLVTEVIAYSHCCMNPVIYA
FVGERFRKYLRHFF----------
>CCR4_HUMAN
AFGELFLPPLYSLVFVFGLLGNSVVVLVLFKYKRL----------RSMTDVYLLNLAISD
LLFVFSLPFWGYYAADQ----------WVFGLGLCKMISWMYLVGFYSGIFFVMLMSIDR
YLAIVHAVF----------RTLTYGVITSLATWSVAVFASLPGFLFSTCY----------
WKVLSSLEINILGLVIPLGIMLFCYSMIIRTL----------QHCKNEKKNKAVKMIFAV
VVLFLGFWTPYNIVLFLETLVELE----------RYLDYAIQATETLAFVHCCLNPIIYF
FLGEKFRKYILQLF----------
>CCR5_HUMAN
QIAARLLPPLYSLVFIFGFVGNMLVILILINCKRL----------KSMTDIYLLNLAISD
LFFLLTVPFWAHYAAAQ----------WDFGNTMCQLLTGLYFIGFFSGIFFIILLTIDR
YLAVVHAVF----------RTVTFGVVTSVITWVVAVFASLPGIIFTRSQ----------
WKNFQTLKIVILGLVLPLLVMVICYSGILKTL----------RCRNEKKRHRAVRLIFTI
MIVYFLFWAPYNIVLLLNTFQEFF----------NRLDQAMQVTETLGMTHCCINPIIYA
FVGEKFRNYLLVFF----------
>CCR6_HUMAN
QFSRLFVPIAYSLICVFGLLGNILVVITFAFYKKA----------RSMTDVYLLNMAIAD
ILFVLTLPFWAVSHATG----------WVFSNATCKLLKGIYAINFNCGMLLLTCISMDR
YIAIVQATK----------RTLPRSKIICLVVWGLSVIISSSTFVFNQKY----------
WKLLMLGLELLFGFFIPLMFMIFCYTFIVKTL----------VQAQNSKRHKAIRVIIAV
VLVFLACQIPHNMVLLVTAANLGK----------KLIGYTKTVTEVLAFLHCCLNPVLYA
FIGQKFRNYFLKIL----------
>CCR7_HUMAN
NFKAWFLPIMYSIICFVGLLGNGLVVLTYIYFKRL----------KTMTDTYLLNLAVAD
ILFLLTLPFWAYSAAKS----------WVFGVHFCKLIFAIYKMSFFSGMLLLLCISIDR
YVAIVQAVS----------RVLLISKLSCVGIWILATVLSIPELLYSDLQ----------
AFITIQVAQMVIGFLVPLLAMSFCYLVIIRTL----------LQARNFERNKAIKVIIAV
VVVFIVFQLPYNGVVLAQTVANFN----------KQLNIAYDVTYSLACVRCCVNPFLYA
FIGVKFRNDLFKLF----------
>CCR8_HUMAN
TNGKLLLAVFYCLLFVFSLLGNSLVILVLVVCKKL----------RSITDVYLLNLALSD
LLFVFSFPFQTYYLLDQ----------WVFGTVMCKVVSGFYYIGFYSSMFFITLMSVDR
YLAVVHAVY----------RTIRMGTTLCLAVWLTAIMATIPLLVFYQVA----------
WKIFTNFKMNILGLLIPFTIFMFCYIKILHQL----------KRCQNHNKTKAIRLVLIV
VIASLLFWVPFNVVLFLTSLHSMH----------QQLTYATHVTEIISFTHCCVNPVIYA
FVGEKFKKHLSEIF----------
>CCR9_HUMAN
QFASHFLPPLYWLVFIVGALGNSLVILVYWYCTRV----------KTMTDMFLLNLAIAD
LLFLVTLPFWAIAAADQ----------WKFQTFMCKVVNSMYKMNFYSCVLLIMCISVDR
YIAIAQAMR----------KRLLYSKMVCFTIWVLAAALCIPEILYSQIK----------
LKSAVLTLKVILGFFLPFVVMACCYTIIIHTL----------IQAKKSSKHKALKVTITV
LTVFVLSQFPYNCILLVQTIDAYA----------TNIDICFQVTQTIAFFHSCLNPVLYV
FVGERFRRDLVKTL----------
>CCRL1_HUMAN
EFAKVFLPVFLTIVFVIGLAGNSMVVAIYAYYKKQ----------RTKTDVYILNLAVAD
LLLLFTLPFWAVNAVHG----------WVLGKIMCKITSALYTLNFVSGMQFLACISIDR
YVAVTKVPS----------GVGKPCWIICFCVWMAAILLSIPQLVFYTVN----------
MKALIQMLEICIGFVVPFLIMGVCYFITARTL----------MKMPNIKISRPLKVLLTV
VIVFIVTQLPYNIVKFCRAIDIIY----------KRMDIAIQVTESIALFHSCLNPILYV
FMGASFKNYVMKVA----------
>CCRL2_HUMAN
ALSAQLVPSLCSAVFVIGVLDNLLVVLILVKYKGL----------KRVENIYLLNLAVSN
LCFLLTLPFWAHAG----------------GDPMCKILIGLYFVGLYSETFFNCLLTVQR
YLVFLHKGN----------RRVPCGIITSVLAWVTAILATLPEFVVYKPQ----------
WKHFLTLKMNISVLVLPLFIFTFLYVQMRKTL------------RFREQRYSLFKLVFAI
MVVFLLMWAPYNIAFFLSTFKEHF----------YNLDKSVHITKLIATTHCCINPLLYA
FLDGTFSKYLCRCF----------
>CML1_HUMAN
RVTRIFLVVVYSIVCFLGILGNGLVIIIATFKMK-----------KTVNMVWFLNLAVAD
FLFNVFLPIHITYAAMD----------WVFGTAMCKISNFLLIHNMFTSVFLLTIISSDR
CISVLLPVW----------RSVRLAYMACMVIWVLAFFLSSPSLVFRDTA----------
RHMVVTVTRFLCGFLVPVLIITACYLTIVCKL----------QRNRLAKTKKPFKIIVTI
IITFFLCWCPYHTLNLLELHHTAM----------SVFSLGLPLATALAIANSCMNPILYV
FMGQDFKKFKVALF----------
>CX3C1_HUMAN
VFGTVFLSIFYSVIFAIGLVGNLLVVFALTNSKKP----------KSVTDIYLLNLALSD
LLFVATLPFWTHYLINE----------KGLHNAMCKFTTAFFFIGFFGSIFFITVISIDR
YLAIVLAAN----------RTVQHGVTISLGVWAAAILVAAPQFMFTKQK----------
WPVLRNVETNFLGFLLPLLIMSYCYFRIIQTL----------FSCKNHKKAKAIKLILLV
VIVFFLFWTPYNVMIFLETLKLYD----------KDLRLALSVTETVAFSHCCLNPLIYA
FAGEKFRRYLYHLY----------
>CXCR1_HUMAN
TLNKYVVIIAYALVFLLSLLGNSLVMLVILYSRVG----------RSVTDVYLLNLALAD
LLFALTLPIWAASKVNG----------WIFGTFLCKVVSLLKEVNFYSGILLLACISVDR
YLAIVHATR----------QKRHLVKFVCLGCWGLSMNLSLPFFLFRQAY----------
WRMVLRILPHTFGFIVPLFVMLFCYGFTLRTL----------FKAHMGQKHRAMRVIFAV
VLIFLLCWLPYNLVLLADTLMRTQ----------NNIGRALDATEILGFLHSCLNPIIYA
FIGQNFRHGFLKIL----------
>CXCR2_HUMAN
EINKYFVVIIYALVFLLSLLGNSLVMLVILYSRVG----------RSVTDVYLLNLALAD
LLFALTLPIWAASKVNG----------WIFGTFLCKVVSLLKEVNFYSGILLLACISVDR
YLAIVHATR----------QKRYLVKFICLSIWGLSLLLALPVLLFRRTV----------
WRMLLRILPQSFGFIVPLLIMLFCYGFTLRTL----------FKAHMGQKHRAMRVIFAV
VLIFLLCWLPYNLVLLADTLMRTQ----------NHIDRALDATEILGILHSCLNPLIYA
FIGQKFRHGLLKIL----------
>CXCR3_HUMAN
NFDRAFLPALYSLLFLLGLLGNGAVAAVLLSRRTA----------LSSTDTFLLHLAVAD
TLLVLTLPLWAVDAAVQ----------WVFGSGLCKVAGALFNINFYAGALLLACISFDR
YLNIVHATQ----------GPPARVTLTCLAVWGLCLLFALPDFIFLSAH----------
GRTALRVLQLVAGFLLPLLVMAYCYAHILAVL----------LVSRGQRRLRAMRLVVVV
VVAFALCWTPYHLVVLVDILMDLG----------SRVDVAKSVTSGLGYMHCCLNPLLYA
FVGVKFRERMWMLL----------
>CXCR4_HUMAN
NFNKIFLPTIYSIIFLTGIVGNGLVILVMGYQKKL----------RSMTDKYRLHLSVAD
LLFVITLPFWAVDAVAN----------WYFGNFLCKAVHVIYTVNLYSSVLILAFISLDR
YLAIVHATN----------RKLLAEKVVYVGVWIPALLLTIPDFIFANVS----------
WVVVFQFQHIMVGLILPGIVILSCYCIIISKL----------SHSKGHQKRKALKTTVIL
ILAFFACWLPYYIGISIDSFILLE----------NTVHKWISITEALAFFHCCLNPILYA
FLGAKFKTSAQHAL----------
>CXCR5_HUMAN
SFKAVFVPVAYSLIFLLGVIGNVLVLVILERHRQT----------RSSTETFLFHLAVAD
LLLVFILPFAVAEGSVG----------WVLGTFLCKTVIALHKVNFYCSSLLLACIAVDR
YLAIVHAVH----------RRLLSIHITCGTIWLVGFLLALPEILFAKVS----------
AWFTSRFLYHVAGFLLPMLVMGWCYVGVVHRL----------QAQRRPQRQKAVRVAILV
TSIFFLCWSPYHIVIFLDTLARLK----------GSLPVAITMCEFLGLAHCCLNPMLYT
FAGVKFRSDLSRLL----------
>CXCR6_HUMAN
QFSKVFLPCMYLVVFVCGLVGNSLVLVISIFYHKL----------QSLTDVFLVNLPLAD
LVFVCTLPFWAYAGIHE----------WVFGQVMCKSLLGIYTINFYTSMLILTCITVDR
FIVVVKATK----------KRMTWGKVTSLLIWVISLLVSLPQIIYGNVF----------
ISTVVLATQMTLGFFLPLLTMIVCYSVIIKTL----------LHAGGFQKHRSLKIIFLV
MAVFLLTQMPFNLMKFIRSTHWEY----------TSFHYTIMVTEAIAYLRACLNPVLYA
FVSLKFRKNFWKLV----------
>CXCR7_HUMAN
SVLLYTLSFIYIFIFVIGMIANSVVVWVNIQAKTT----------GYDTHCYILNLAIAD
LWVVLTIPVWVVSLVQH----------WPMGELTCKVTHLIFSINLFGSIFFLTCMSVDR
YLSITYFTN----------RKKMVRRVVCILVWLLAFCVSLPDTYYLKTV----------
WLIGMELVSVVLGFAVPFSIIAVFYFLLARAI----------SASSDQEKHSSRKIIFSY
VVVFLVCWLPYHVAVLLDIFSILH----------HALFTALHVTQCLSLVHCCVNPVLYS
FINRNYRYELMKAF----------
>FPR1_HUMAN
LFLDIITYLVFAVTFVLGVLGNGLVIWVAGFRMT-----------HTVTTISYLNLAVAD
FCFTSTLPFFMVRKAMG----------WPFGWFLCKFVFTIVDINLFGSVFLIALIALDR
CVCVLHPVW----------RTVSLAKKVIIGPWVMALLLTLPVIIRVTTV----------
MLTVRGIIRFIIGFSAPMSIVAVSYGLIATKI----------HKQGLIKSSRPLRVLSFV
AAAFFLCWSPYQVVALIATVRIRE----------KEIGIAVDVTSALAFFNSCLNPMLYV
FMGQDFRERLIHAL----------
>FPR2_HUMAN
TVLRILPLVVLGVTFVLGVLGNGLVIWVAGFRMT-----------RTVTTICYLNLALAD
FSFTATLPFLIVSMAMG----------WPFGWFLCKLIHIVVDINLFGSVFLIGFIALDR
CICVLHPVW----------RTVSLAMKVIVGPWILALVLTLPVFLFLTTV----------
MLTARGIIRFVIGFSLPMSIVAICYGLIAAKI----------HKKGMIKSSRPLRVLTAV
VASFFICWFPFQLVALLGTVWLKE----------KIIDILVNPTSSLAFFNSCLNPMLYV
FVGQDFRERLIHSL----------
>FPR3_HUMAN
TVLWIFSLLVHGVTFVFGVLGNGLVIWVAGFRMT-----------RTVNTICYLNLALAD
FSFSAILPFRMVSVAMR----------WPFGSFLCKLVHVMIDINLFVSVYLITIIALDR
CICVLHPAW----------RTMSLAKRVMTGLWIFTIVLTLPNFIFWTTI----------
MAKVFLILHFIIGFSVPMSIITVCYGIIAAKI----------HRNHMIKSSRPLRVFAAV
VASFFICWFPYELIGILMAVWLKE----------KIILVLINPTSSLAFFNSCLNPILYV
FMGRNFQERLIRSL----------
>GP152_HUMAN
YPQGGWDTVFLVALLLLGLPANGLMAWLAGSQARH----------GTRLALLLLSLALSD
FLFLAAAAFQILEIRHG----------WPLGTAACRFYYFLWGVSYSSGLFLLAALSLDR
CLLALCPHW----------RPVRLPLWVCAGVWVLATLFSVPWLVFPEAA----------
SEELSLRMLEVLGGFLPFLLLLVCHVLTQATA----------RQQQPAACRGFARVARTI
LSAYVVLRLPYQLAQLLYLAFLWD----------YLLWEALVYSDYLILLNSCLSPFLCL
MASADLRTLLRSVL----------
>GP182_HUMAN
STKRVVLFALYLAMFVVGLVENLLVICVNWRGSGR----------AGLMNLYILNMAIAD
LGIVLSLPVWMLEVTLD----------WLWGSFSCRFTHYFYFVNMYSSIFFLVCLSVDR
YVTLTSASP----------YQHRVRRAMCAGIWVLSAIIPLPEVVHIQLV----------
WALAVALSTTILGFLLPFPLITVFNVLTACRL----------RQPGQPKSRRHCLLLCAY
VAVFVMCWLPYHVTLLLLTLHGTH----------HLLYFFYDVIDCFSMLHCVINPILYN
FLSPHFRGRLLNAV----------
>GPR15_HUMAN
PYTSVFLPVFYTAVFLTGVLGNLVLMGALHFKPGS----------RRLIDIFIINLAASD
FIFLVTLPLWVDKEASL----------WRTGSFLCKGSSYMISVNMHCSVLLLTCMSVDR
YLAIVWPVV----------RRTDCAYVVCASIWFISCLLGLPTLLSRELT----------
IKLIWSLVALIFTFFVPLLSIVTCYCCIARKL----------SGKHNKKLKKSIKIIFIV
VAAFLVSWLPFNTFKFLAIVSGLR----------AILQLGMEVSGPLAFANSCVNPFIYY
IFDSYIRRAIVHCL----------
>GPR1_HUMAN
GVVHWVSLVLYCLAFVLGIPGNAIVIWFTGFKWK-----------KTVTTLWFLNLAIAD
FIFLLFLPLYISYVAMN----------WPFGIWLCKANSFTAQLNMFASVFFLTVISLDH
YIHLIHPVL----------RTLKNSLIVIIFIWLLASLIGGPALYFRDTV----------
RHHVLTWVKFIIGYLFPLLTMSICYLCLIFKV----------KKRSILISSRHFWTILVV
VVAFVVCWTPYHLFSIWELTIHHN----------HVMQAGIPLSTGLAFLNSCLNPILYV
LISKKFQARFRSSV----------
>GPR25_HUMAN
PYGYVYIPALYLAAFAVGLLGNAFVVWLLAGRRGP----------RRLVDTFVLHLAAAD
LGFVLTLPLWAAAAALG----------WPFGDGLCKLSSFALAGTRCAGALLLAGMSVDR
YLAVVKLLE----------RTPRCALASCCGVWAVALLAGLPSLVYRGLQ----------
AFQGLSLLLLLLTFVLPLVVTLFCYCRISRRL----------PPHVGRARRNSLRIIFAI
ESTFVGSWLPFSALRAVFHLARLG----------LALRWGLTIATCLAFVNSCANPLIYL
LLDRSFRARALDGA----------
>GPR32_HUMAN
GSLRPLTVVILSASIVVGVLGNGLVLWMTVFRMA-----------RTVSTVCFFHLALAD
FMLSLSLPIAMYYIVSR----------WLLGEWACKLYITFVFLSYFASNCLLVFISVDR
CISVLYPVW----------RTVQRASWLAFGVWLLAAALCSAHLKFRTTR----------
GHIIGTIGHFLLGFLGPLAIIGTCAHLIRAKL----------LREGWVHANRPKRLLLVL
VSAFFIFWSPFNVVLLVHLWRRVM----------PRMLLILQASFALGCVNSSLNPFLYV
FVGRDFQEKFFQSL----------
>GPR33_HUMAN
PASKMIIALSLYISSIIGTITNGLYLWVLRFKMK-----------QTVNTLLFFHLILSY
FISTMILPFMATSQLQD----------WNFGTALCKVFNGTLSLGMFTSVFFLSAIGLDR
YLLTLHPVW----------RTPRWASSIVLGVWISAAALSIPYLIFRETH----------
IHVACFISRFLLGFLLPFFIIIFCYERVASKV----------KERSLFKSSKPFKVMMTA
IISFFVCWMPYHIHQGLLLTTNQS----------LLLELTLILTVLTTSFNTIFSPTLYL
FVGENFKKVFKKSI----------
>GPR44_HUMAN
RYIDHAAVLLHGLASLLGLVENGVILFVVGCRMR-----------QTVVTTWVLHLALSD
LLASASLPFFTYFLAVG----------WELGTTFCKLHSSIFFLNMFASGFLLSAISLDR
CLQVVRPVW----------RTVAAAHKVCLVLWALAVLNTVPYFVFRDTI----------
RQVALAVSKFLLAFLVPLAIIASSHAAVSLRL----------QHRGRRRPGRFVRLVAAV
VAAFALCWGPYHVFSLLEARAHAN----------PLVWRGLPFVTSLAFFNSVANPVLYV
LTCPDMLRKLRRSL----------
>LT4R1_HUMAN
EFISLLAIILLSVALAVGLPGNSFVVWSILKRMQK----------RSVTALMVLNLALAD
LAVLLTAPFFLHFLAQG----------WSFGLAGCRLCHYVCGVSMYASVLLITAMSLDR
SLAVARPFV----------RTKAMARRVLAGIWVLSFLLATPVLAYRTVV----------
HRAFHLIFEAVTGFLLPFLAVVASYSDIGRRL----------QARRFRRSRRTGRLVVLI
ILTFAAFWLPYHVVNLAEAGRALA----------KRLSLARNVLIALAFLSSSVNPVLYA
CAGGGLLRSAGVGF----------
>LT4R2_HUMAN
KTSRATGTAFLLLAALLGLPGNGFVVWSLAGWRPA----------RPLAATLVLHLALAD
GAVLLLTPLFVAFLTRQ----------WPLGQAGCKAVYYVCALSMYASVLLTGLLSLQR
CLAVTRPFL----------RSPALARRLLLAVWLAALLLAVPAAVYRHLW----------
HAAAHLSLETLTAFVLPFGLMLGCYSVTLARL----------RWGSGRHGARVGRLVSAI
VLAFGLLWAPYHAVNLLQAVAALA----------GAGQAARAGTTALAFFSSSVNPVLYV
FTAGDLLPRAGPRF----------
>RL3R1_HUMAN
ARVRILISVVYWVVCALGLAGNLLVLYLMKSMQGW----------KSSINLFVTNLALTD
FQFVLTLPFWAVENALD----------WPFGKAMCKIVSMVTSMNMYASVFFLTAMSVTR
YHSVASALK----------SCCFSAKALCVWIWALAALASLPSAIFSTTV----------
WLGLYHSQKVLLGFVLPLGIIILCYLLLVRFI----------TGASARRLSKVTKSVTIV
VLSFFLCWLPNQALTTWSILIKFN----------LCQVYAFPVSVCLAHSNSCLNPVLYC
LVRREFRKALKSLL----------
>RL3R2_HUMAN
LALRLMVALAYGLVGAIGLLGNLAVLWVLSNCARR----------GPPSDTFVFNLALAD
LGLALTLPFWAAESALD----------WPFGGALCKMVLTATVLNVYASIFLITALSVAR
YWVVAMAAG----------LSLFWARIATLAVWAAAALVTVPTAVFGVEG----------
WLGAYQLQRVVLAFMVPLGVITTSYLLLLAFL----------RQRRRQDSRVVARSVRIL
VASFFLCWFPNHVVTLWGVLVKFD----------TIQTYVFPVTTCLAHSNSCLNPVLYC
LLRREPRQALAGTF----------
>XCR1_HUMAN
VFATLATTVLYCLVFLLSLVGNSLVLWVLVKYESL----------ESLTNIFILNLCLSD
LVFACLLPVWISPYHWG----------WVLGDFLCKLLNMIFSISLYSSIFFLTIMTIHR
YLSVVSPLS----------PTLRCRVLVTMAVWVASILSSILDTIFHKVL----------
WYLTSVYQHNLF-FLLSLGIILFCYVEILRTL----------FRSRSKRRHRTVKLIFAI
VVAYFLSWGPYNFTLFLQTLFRTQ----------QQLEYALLICRNLAFSHCCFNPVLYV
FVGVKFRTHLKHVL----------
>MCHR1_HUMAN
SYINIIMPSVFGTICLLGIIGNSTVIFAVVKKSKL----------NNVPDIFIINLSVVD
LLFLLGMPFMIHQLMGN----------WHFGETMCTLITAMDANSQFTSTYILTAMAIDR
YLATVHPIS----------RKPSVATLVICLLWALSFISITPVWLYARLI----------
DLYWFTLYQFFLAFALPFVVITAAYVRILQRM----------QRSIRLRTKRVTRTAIAI
CLVFFVCWAPYYVLQLTQLSISR-----------LTFVYLYNAAISLGYANSCLNPFVYI
VLCETFRKRLVLSV----------
>MCHR2_HUMAN
VVDTVILPSMIGIICSTGLVGNILIVFTIIRSRK-----------KTVPDIYICNLAVAD
LVHIVGMPFLIHQWARG----------WVFGGPLCTIITSLDTCNQFACSAIMTVMSVDR
YFALVQPFR----------RTRYKTIRINLGLWAASFILALPVWVYSKVI----------
DVLWYTLYLTITTFFFPLPLILVCYILILCYT----------PSVPKQRVMKLTKMVLVL
VVVFILSAAPYHVIQLVNLQMEQ-----------LAFYVGYYLSICLSYASSSINPFLYI
LLSGNFQKRLPQIQ----------
>NPBW1_HUMAN
APLAVAVPVVYAVICAVGLAGNSAVLYVLLRAPRM----------KTVTNLFILNLAIAD
ELFTLVLPINIADFLLR----------WPFGELMCKLIVAIDQYNTFSSLYFLTVMSADR
YLVVLATAE----------RTYSAARAVSLAVWGIVTLVVLPFAVFARLD----------
WWRASRLYTLVLGFAIPVSTICVLYTTLLCRL----------AKALERAKKRVTFLVVAI
LAVCLLCWTPYHLSTVVALTTDL-----------PLVIAISYFITSLSYANSCLNPFLYA
FLDASFRRNLRQLI----------
>NPBW2_HUMAN
PFLYVLLPAVYSGICAVGLTGNTAVILVILRAPKM----------KTVTNVFILNLAVAD
GLFTLVLPVNIAEHLLQ----------WPFGELLCKLVLAVDHYNIFSSIYFLAVMSVDR
YLVVLATVR----------RTYRGAKVASLCVWLGVTVLVLPFFSFAGVY----------
WFKASRVYTLVLGFVLPVCTICVLYTDLLRRL----------AKALGKARRKVTVLVLVV
LAVCLLCWTPFHLASVVALTTDL-----------PLVISMSYVITSLSYANSCLNPFLYA
FLDDNFRKNFRSIL----------
>OPRD_HUMAN
LALAIAITALYSAVCAVGLLGNVLVMFGIVRYTKM----------KTATNIYIFNLALAD
ALATSTLPFQSAKYLME----------WPFGELLCKAVLSIDYYNMFTSIFTLTMMSVDR
YIAVCHPVK----------RTPAKAKLINICIWVLASGVGVPIMVMAVTR----------
WDTVTKICVFLFAFVVPILIITVCYGLMLLRL----------SKEKDRSLRRITRMVLVV
VGAFVVCWAPIHIFVIVWTLVDID----------PLVVAALHLCIALGYANSSLNPVLYA
FLDENFKRCFRQLC----------
>OPRK_HUMAN
PAIPVIITAVYSVVFVVGLVGNSLVMFVIIRYTKM----------KTATNIYIFNLALAD
ALVTTTMPFQSTVYLMN----------WPFGDVLCKIVISIDYYNMFTSIFTLTMMSVDR
YIAVCHPVK----------RTPLKAKIINICIWLLSSSVGISAIVLGGTK----------
WDLFMKICVFIFAFVIPVLIIIVCYTLMILRL----------SREKDRNLRRITRLVLVV
VAVFVVCWTPIHIFILVEALGSTS----------TAALSSYYFCIALGYTNSSLNPILYA
FLDENFKRCFRDFC----------
>OPRM_HUMAN
MITAITIMALYSIVCVVGLFGNFLVMYVIVRYTKM----------KTATNIYIFNLALAD
ALATSTLPFQSVNYLMG----------WPFGTILCKIVISIDYYNMFTSIFTLCTMSVDR
YIAVCHPVK----------RTPRNAKIINVCNWILSSAIGLPVMFMATTK----------
WENLLKICVFIFAFIMPVLIITVCYGLMILRL----------SKEKDRNLRRITRMVLVV
VAVFIVCWTPIHIYVIIKALVTIP----------TFQTVSWHFCIALGYTNSCLNPVLYA
FLDENFKRCFREFC----------
>OPRX_HUMAN
LGLKVTIVGLYLAVCVGGLLGNCLVMYVILRHTKM----------KTATNIYIFNLALAD
TLVLLTLPFQGTDILLG----------WPFGNALCKTVIAIDYYNMFTSTFTLTAMSVDR
YVAICHPIR----------RTSSKAQAVNVAIWALASVVGVPVAIMGSAQ----------
WGPVFAICIFLFSFIVPVLVISVCYSLMIRRL----------SREKDRNLRRITRLVLVV
VAVFVGCWTPVQVFVLAQGLGVQP----------ETAVAILRFCTALGYVNSCLNPILYA
FLDENFKACFRKFC----------
>SSR1_HUMAN
QGSAILISFIYSVVCLVGLCGNSMVIYVILRYAKM----------KTATNIYILNLAIAD
ELLMLSVPFLVTSTLLR----------WPFGALLCRLVLSVDAVNMFTSIYCLTVLSVDR
YVAVVHPIK----------RRPTVAKVVNLGVWVLSLLVILPIVVFSRTA----------
WLVGFVLYTFLMGFLLPVGAICLCYVLIIAKM----------WQQRKRSERKITLMVMMV
VMVFVICWMPFYVVQLVNVFAEQ------------DDATVSQLSVILGYANSCANPILYG
FLSDNFKRSFQRIL----------
>SSR2_HUMAN
LTSNAVLTFIYFVVCIIGLCGNTLVIYVILRYAKM----------KTITNIYILNLAIAD
ELFMLGLPFLAMQVALV----------WPFGKAICRVVMTVDGINQFTSIFCLTVMSIDR
YLAVVHPIK----------RRPRTAKMITMAVWGVSLLVILPIMIYAGLR----------
WYTGFIIYTFILGFLVPLTIICLCYLFIIIKV----------SSKRKKSEKKVTRMVSIV
VAVFIFCWLPFYIFNVSSVSMAIS----------PALKGMFDFVVVLTYANSCANPILYA
FLSDNFKKSFQNVL----------
>SSR3_HUMAN
AVSGVLIPLVYLVVCVVGLLGNSLVIYVVLRHTAS----------PSVTNVYILNLALAD
ELFMLGLPFLAAQNALS----------WPFGSLMCRLVMAVDGINQFTSIFCLTVMSVDR
YLAVVHPTR----------RTAPVARTVSAAVWVASAVVVLPVVVFSGVP----------
WRAGFIIYTAALGFFGPLLVICLCYLLIVVKV----------CQRRRRSERRVTRMVVAV
VALFVLCWMPFYVLNIVNVVCPLP----------PAFFGLYFLVVALPYANSCANPILYG
FLSYRFKQGFRRVL----------
>SSR4_HUMAN
AAGMVAIQCIYALVCLVGLVGNALVIFVILRYAKM----------KTATNIYLLNLAVAD
ELFMLSVPFVASSAALR----------WPFGSVLCRAVLSVDGLNMFTSVFCLTVLSVDR
YVAVVHPLR----------RRPSVAKLINLGVWLASLLVTLPIAIFADTR----------
WSAVFVVYTFLLGFLLPVLAIGLCYLLIVGKM----------WQQRRRSEKKITRLVLMV
VVVFVLCWMPFYVVQLLNLFVTS------------LDATVNHVSLILSYANSCANPILYG
FLSDNFRRFFQRVL----------
>SSR5_HUMAN
GARAVLVPVLYLLVCAAGLGGNTLVIYVVLRFAKM----------KTVTNIYILNLAVAD
VLYMLGLPFLATQNAAS----------WPFGPVLCRLVMTLDGVNQFTSVFCLTVMSVDR
YLAVVHPLS----------RRPRVAKLASAAAWVLSLCMSLPLLVFADVQ----------
WGAVFIIYTAVLGFFAPLLVICLCYLLIVVKV----------GCVRRRSERKVTRMVLVV
VLVFAGCWLPFFTVNIVNLAVALP----------PASAGLYFFVVILSYANSCANPVLYG
FLSDNFRQSFQKVL----------
>UR2R_HUMAN
LVATGTIGTLLSAMGVVGVVGNAYTLVVTCRSLRA----------VASMYVYVVNLALAD
LLYLLSIPFIVATYVTK----------WHFGDVGCRVLFGLDFLTMHASIFTLTVMSSER
YAAVLRPLD----------RPKGYRKLLALGTWLLALLLTLPVMLAMRLV----------
AHRAYLTLLFATSIAGPGLLIGLLYARLARAY----------FKRARRPGARALRLVLGI
VLLFWACFLPFWLWQLLAQYHQAP----------RTARIVNYLTTCLTYGNSCANPFLYT
LLTRNYRDHLRGRV----------
>BRS3_HUMAN
IEALCAIYITYAVIISVGILGNAILIKVFFKTKSM----------QTVPNIFITSLAFGD
LLLLLTCVPVDATHYLA----------WLFGRIGCKVLSFIRLTSVGVSVFTLTILSADR
YKAVVKPLE----------NAILKTCVKAGCVWIVSMIFALPEAIFSNVY----------
LQEIHSLLCFLVFYIIPLSIISVYYSLIARTL----------ARKQIESRKRIARTVLVL
VALFALCWLPNHLLYLYHSFTSQT----------AMHFIFTIFSRVLAFSNSCVNPFALY
WLSKSFQKHFKAQL----------
>CCKAR_HUMAN
EWQPAVQILLYSLIFLLSVLGNTLVITVLIRNKRM----------RTVTNIFLLSLAVSD
LMLCLFCMPFNLIPNLL----------FIFGSAVCKTTTYFMGTSVSVSTFNLVAISLER
YGAICKPLQ----------QTKSHALKVIAATWCLSFTIMTPYPIYSNLV----------
MQQSWHTFLLLILFLIPGIVMMVAYGLISLEL----------SAANLMAKKRVIRMLIVI
VVLFFLCWMPIFSANAWRAYDTAS----------RLSGTPISFILLLSYTSSCVNPIIYC
FMNKRFRLGFMATF----------
>EDNRA_HUMAN
SAFKYINTVISCTIFIVGMVGNATLLRIIYQNKCM----------RNGPNALIASLALGD
LIYVVIDLPINVFKLLA----------NDFGVFLCKLFPFLQKSSVGITVLNLCALSVDR
YRAVASWSR----------GIPLVTAIEIVSIWILSFILAIPEAIGFVMV----------
YQDVKDWWLFGFYFCMPLVCTAIFYTLMTCEM----------LSEHLKQRREVAKTVFCL
VVIFALCWFPLHLSRILKKTVYNE----------SFLLLMDYIGINLATMNSCINPIALY
FVSKKFKNCFQSCL----------
>EDNRB_HUMAN
ETFKYINTVVSCLVFVLGIIGNSTLLRIIYKNKCM----------RNGPNILIASLALGD
LLHIVIDIPINVYKLLA----------WPFGAEMCKLVPFIQKASVGITVLSLCALSIDR
YRAVASWSR----------GVPKWTAVEIVLIWVVSVVLAVPEAIGFDII----------
YKTAKDWWLFSFYFCLPLAITAFFYTLMTCEM----------LNDHLKQRREVAKTVFCL
VLVFALCWLPLHLSRILKLTLYNQ----------SFLLVLDYIGINMASLNSCINPIALY
LVSKRFKNCFKSCL----------
>ETBR2_HUMAN
SYSAYAIMLLALVVFAVGIVGNLSVMCIVWHSYYL----------KSAWNSILASLALWD
FLVLFFCLPIVIFNEIT----------RLLGDVSCRAVPFMEVSSLGVTTFSLCALGIDR
FHVATSTLP----------ERCQSILAKLAVIWVGSMTLAVPELLLWQLA----------
YQNARMWWYFGCYFCLPILFTVTCQLVTWRVR----------ASKHEQCESQLNSTVVGL
TVVYAFCTLPENVCNIVVAYLSTE----------QTLDLLGLINQFSTFFKGAITPVLLL
CICRPLGQAFLDCC----------
>GALR1_HUMAN
GVENFVTLVVFGLIFALGVLGNSLVITVLARSKPG----------RSTTNLFILNLSIAD
LAYLLFCIPFQATVYAL----------WVLGAFICKFIHYFFTVSMLVSIFTLAAMSVDR
YVAIVHSRR----------RVSRNALLGVGCIWALSIAMASPVAYHQGLF----------
HKKAYVVCTFVFGYLLPLLLICFCYAKVLNHL----------SKKSEASKKKTAQTVLVV
VVVFGISWLPHHIIHLWAEFGVFP----------PASFLFRITAHCLAYSNSSVNPIIYA
FLSENFRKAYKQVF----------
>GALR2_HUMAN
HPEAVIVPLLFALIFLVGTVGNTLVLAVLLRGGQA----------VSTTNLFILNLGVAD
LCFILCCVPFQATIYTL----------WVFGSLLCKAVHFLIFLTMHASSFTLAAVSLDR
YLAIRYPLH----------RTPRNALAAIGLIWGLSLLFSGPYLSYYRQS----------
RRRAMDICTFVFSYLLPVLVLGLTYARTLRYL----------GSGARRAKRKVTRMILIV
AALFCLCWMPHHALILCVWFGQFP----------RATYALRILSHLVSYANSCVNPIVYA
LVSKHFRKGFRTIC----------
>GALR3_HUMAN
SVGAVAVPVVFALIFLLGTVGNGLVLAVLLQPGPS----------GSTTDLFILNLAVAD
LCFILCCVPFQATIYTL----------WLFGALVCKAVHLLIYLTMYASSFTLAAVSVDR
YLAVRHPLR----------RTPRNARAAVGLVWLLAALFSAPYLSYYGTV----------
RRRALDVATFAAGYLLPVAVVSLAYGRTLRFL----------AEARRRATGRAGRAMLAV
AALYALCWGPHHALILCFWYGRFA----------PATYACRLASHCLAYANSCLNPLVYA
LASRHFRARFRRLW----------
>GASR_HUMAN
ELELAIRITLYAVIFLMSVGGNMLIIVVLGLSRRL----------RTVTNAFLLSLAVSD
LLLAVACMPFTLLPNLM----------FIFGTVICKAVSYLMGVSVSVSTLSLVAIALER
YSAICRPLQ----------QTRSHAARVIVATWLLSGLLMVPYPVYTVVQ----------
VRQTWSVLLLLLLFFIPGVVMAVAYGLISREL----------TQAKLLAKKRVVRMLLVI
VVLFFLCWLPVYSANTWRAFDGPG----------ALSGAPISFIHLLSYASACVNPLVYC
FMHRRFRQACLETC----------
>GHSR_HUMAN
APLLAGVTATCVALFVVGIAGNLLTMLVVSRFREL----------RTTTNLYLSSMAFSD
LLIFLCMPLDLVRLWQY----------WNFGDLLCKLFQFVSESCTYATVLTITALSVER
YFAICFPLR----------VTKGRVKLVIFVIWAVAFCSAGPIFVLVGVE----------
GLLTVMVWVSSIFFFLPVFCLTVLYSLIGRKL----------ASLRDQNHKQTVKMLAVV
VFAFILCWLPFHVGRYLFSKSFEP----------QISQYCNLVSFVLFYLSAAINPILYN
IMSKKYRVAVFRLL----------
>GNRHR_HUMAN
TLSGKIRVTVTFFLFLLSATFNASFLLKLQKWTQK----------LSRMKLLLKHLTLAN
LLETLIVMPLDGMWNIT----------WYAGELLCKVLSYLKLFSMYAPAFMMVVISLDR
SLAITRPLA----------SNSKVGQSMVGLAWILSSVFAGPQLYIFRMI----------
HQAFYNFFTFSCLFIIPLFIMLICNAKIIFTL----------KNNIPRARLKTLKMTVAF
ATSFTVCWTPYYVLGIWYWFDPEM----------RLSDPVNHFFFLFAFLNPCFDPLIYG
YFSL--------------------
>GP101_HUMAN
LAHGIIRSTVLVIFLAASFVGNIVLALVLQRKPQL----------LQVTNRFIFNLLVTD
LLQISLVAPWVVATSVP----------WPLNSHFCTALVSLTHLFAFASVNTIVVVSVDR
YLSIIHPLS----------MTQRRGYLLLYGTWIVAILQSTPPLYGWGQA----------
ASPSYTILSVVSFIVIPLIVMIACYSVVFCAA----------PPLPRCYQCKAAKVIFII
IFSYVLSLGPYCFLAVLAVWVDVE----------QVPQWVITIIIWLFFLQCCIHPYVYG
YMHKTIKKEIQDML----------
>GP135_HUMAN
GAAVAAQALVLLLIFLLSSLGNCAVMGVIVKHRQL----------RTVTNAFILSLSLSD
LLTALLCLPAAFLDLFT----------AGPWRGFCAASRFFSSCFGIVSTLSVALISLDR
YCAIVRPPR----------IGRRRALQLLAGAWLTALGFSLPWELLGAPR----------
LGAAFSVGLVVACYLLPFLLMCFCHYHICKTV----------RVLRFFSEVRTATTVLIM
IVFVICCWGPYCFLVLLAAARQAQ----------QAPSLLSVVAVWLTWANGAINPVIYA
IRNPNISMLLGRNR----------
>GP151_HUMAN
QDWRTIIPALLVAVCLVGFVGNLCVIGILLHNAWK----------PSMIHSLILNLSLAD
LSLLLFSAPIRATAYSK----------WDLGWFVCKSSDWFIHTCMAAKSLTIVVVAKVC
FMYASDPAK----------IHNYTIWSVLVAIWTVASLLPLPEWFFSTIR----------
FMSMFGKLYPLLAFGLPLFFASFYFWRAYDQC----------NLRNQIRSKQVTVMLLSI
AIISALLWLPEWVAWLWVWHLKAA----------APPQGFIALSQVLMFSISSANPLIFL
VMSEEFREGLKGVW----------
>GP173_HUMAN
SASAYVKLVLLGLIMCVSLAGNAILSLLVLKERAL----------HKAPYYFLLDLCLAD
GIRSAVCFPFVLASVRH----------WTFSALSCKIVAFMAVLFCFHAAFMLFCISVTR
YMAIAHHRF----------MTLWTCAAVICMAWTLSVAMAFPPVFDVGTY----------
YFKANDTLGFMLMLAVLMAATHAVYGKLLLFE----------GMDEVKGEKQLGRMFYAI
TLLFLLLWSPYIVACYWRVFVKAC----------AVPHRYLATAVWMSFAQAAVNPIVCF
LLNKDLKKCLRTHA----------
>GP176_HUMAN
QLYRQFTTTVQVVIFIGSLLGNFMVLWSTCRTTVF----------KSVTNRFIKNLACSG
ICASLVCVPFDIILSTS----------WIYTMLFCKVVKFLHKVFCSVTILSFPAIALDR
YYSVLYPLE----------ISDAKSRELVMYIWAHAVVASVPVFAVTNVA----------
GHLVYVLVYNITTVIVPVVVVFLFLILIRRAL----------IPYASQREAELHATLLSM
VMVFILCSVPYATLVVYQTVLNVP----------DTSVFLLLTAVWLPKVSLLANPVLFL
TVNKSVRKCLIGTL----------
>GPER_HUMAN
VIGLFLSCLYTIFLFPIGFVGNILILVVNISFREK----------MTIPDLYFINLAVAD
LILVADSLIEVFNLHER----------YYDIAVLCTFMSLFLQVNMYSSVFFLTWMSFDR
YIALARAMR----------RTKHHARLSCGLIWMASVSATLVPFTAVHLQ----------
DVREVQWLEVTLGFIVPFAIIGLCYSLIVRVL----------HRGLRPRRQKALRMILAV
VLVFFVCWLPENVFISVHLLQRTQ----------HAHPLTGHIVNLAAFSNSCLNPLIYS
FLGETFRDKLRLYI----------
>GPR19_HUMAN
PGEVATASIFFGILWLFSIFGNSLVCLVIHRSRRT----------QSTTNYFVVSMACAD
LLISVASTPFVLLQFTT----------WTLGSATCKVVRYFQYLTPGVQIYVLLSICIDR
FYTIVYPLS----------VSREKAKKMIAASWVFDAGFVTPVLFFYGSN----------
EGTAYTVIHFLVGFVIPSVLIILFYQKVIKYI----------MNIVPRTKVKTIKMFLIL
NLLFLLSWLPFHVAQLWHPHEQDY----------KKSSLVFTAITWISFSSSASKPTLYS
IYNANFRRGMKETF----------
>GPR27_HUMAN
AAALGLKLATLSLLLCVSLAGNVLFALLIVRERSL----------HRAPYYLLLDLCLAD
GLRALACLPAVMLAARR----------APPGALGCKLLAFLAALFCFHAAFLLLGVGVTR
YLAIAHHRF----------AGWPCAAMLVCAAWALALAAAFPPVLDGGGD----------
PDGAPGALGFLLLLAVVVGATHLVYLRLLFFI----------VLEEFKTEKRLCKMFYAV
TLLFLLLWGPYVVASYLRVLVRPG----------AVPQAYLTASVWLTFAQAGINPVVCF
LFNRELRDCFRAQF----------
>GPR37_HUMAN
SYGAYAVMCLSVVIFGTGIIGNLAVMCIVCHNYYM----------RSISNSLLANLAFWD
FLIIFFCLPLVIFHELT----------WLLEDFSCKIVPYIEVASLGVTTFTLCALCIDR
FRAATNVQM----------ENCSSTTAKLAVIWVGALLLALPEVVLRQLS----------
YDSARLWWYFGCYFCLPTLFTITCSLVTARKI----------NKRQIQLESQMNCTVVAL
TILYGFCIIPENICNIVTAYMATG----------QTMDLLNIISQFLLFFKSCVTPVLLF
CLCKPFSRAFMECC----------
>GPR39_HUMAN
TWIKITLILVYLIIFVMGLLGNSATIRVTQVLQKK----------QKEVTDHMVSLACSD
ILVFLIGMPMEFYSIIW----------TSSYTLSCKLHTFLFEACSYATLLHVLTLSFER
YIAICHPFR----------SGPCQVKLLIGFVWVTSALVALPLLFAMGTE----------
MSICTNLSSRWTVFQSSIFGAFVVYLVVLLSV----------SEESRTARRQTIIFLRLI
VVTLAVCWMPNQIRRIMAAAKPKH----------RAYMILLPFSETFFYLSSVINPLLYT
VSSQQFRRVFVQVL----------
>GPR83_HUMAN
PTVKALLIVAYSFIIVFSLFGNVLVCHVIFKNQRM----------HSATSLFIVNLAVAD
IMITLLNTPFTLVRFVN----------WIFGKGMCHVSRFAQYCSLHVSALTLTAIAVDR
HQVIMHPLK----------ISITKGVIYIAVIWTMATFFSLPHAICQKLF----------
FWKYLDLATFILLYILPLLIISVAYARVAKKL----------YFALRRKKKKTIKMLMLV
VVLFALCWFPLNCYVLLLSSKVI-----------RTNNALYFAFHWFAMSSTCYNPFIYC
WLNENFRIELKALL----------
>GPR84_HUMAN
LGYRYVAVSWGVVVAVTGTVGNVLTLLALAIQPKL----------RTRFNLLIANLTLAD
LLYCTLLQPFSVDTYLH----------WRTGATFCRVFGLLLFASNSVSILTLCLIALGR
YLLIAHPKL----------FSAKGIVLALVSTWVVGVASFAPLWPIYILV----------
RGRPYTTILMGIYFVLGLSSVGIFYCLIHRQV----------APDSSSEFGKVTRMCFAV
FLCFALSYIPFLLLNILDARVQ-------------APRVVHMLAANLTWLNGCINPVLYA
AMNRQFRQAYGSIL----------
>GPR85_HUMAN
PLTAFLKLTSLGFIIGVSVVGNLLISILLVKDKTL----------HRAPYYFLLDLCCSD
ILRSAICFPFVFNSVKN----------WTYGTLTCKVIAFLGVLSCFHTAFMLFCISVTR
YLAIAHHRF----------LTFWTCLAVICMVWTLSVAMAFPPVLDVGTY----------
SFRANDSLGFMLLLALILLATQLVYLKLIFFV----------VLDEFKMEKRISRMFYIM
TFLFLTLWGPYLVACYWRVFARGP----------VVPGGFLTAAVWMSFAQAGINPFVCI
FSNRELRRCFSTTL----------
>GRPR_HUMAN
PGILYVIPAVYGVIILIGLIGNITLIKIFCTVKSM----------RNVPNLFISSLALGD
LLLLITCAPVDASRYLA----------WLFGRIGCKLIPFIQLTSVGVSVFTLTALSADR
YKAIVRPMD----------HALMKICLKAAFIWIISMLLAIPEAVFSDLH----------
HPKIHSMASFLVFYVIPLSIISVYYYFIAKNL----------VKKQIESRKRLAKTVLVF
VGLFAFCWLPNHVIYLYRSYHYSE----------MLHFVTSICARLLAFTNSCVNPFALY
LLSKSFRKQFNTQL----------
>KISSR_HUMAN
AVDAWLVPLFFAALMLLGLVGNSLVIYVICRHKPM----------RTVTNFYIANLAATD
VTFLLCCVPFTALLYPL----------WVLGDFMCKFVNYIQQVSVQATCATLTAMSVDR
WYVTVFPLR----------RTPRLALAVSLSIWVGSAAVSAPVLALHRLS----------
LERAFALYNLLALYLLPLLATCACYAAMLRHL----------AERAGAVRAKVSRLVAAV
VLLFAACWGPIQLFLVLQALGPAG----------YAAYALKTWAHCMSYSNSALNPLLYA
FLGSHFRQAFRRVC----------
>MTLR_HUMAN
LGALVPVTAVCLCLFVVGVSGNVVTVMLIGRYRDM----------RTTTNLYLGSMAVSD
LLILLGLPFDLYRLWRS----------WVFGPLLCRLSLYVGEGCTYATLLHMTALSVER
YLAICRPLR----------VTRRRVRALIAVLWAVALLSAGPFLFLVGVE----------
GALRVMLWVTTAYFFLPFLCLSILYGLIGREL----------ASGRERGHRQTVRVLLVV
VLAFIICWLPFHVGRIIYINTEDS----------YFSQYFNIVALQLFYLSASINPILYN
LISKKYRAAAFKLL----------
>NK1R_HUMAN
AWQIVLWAAAYTVIVVTSVVGNVVVMWIILAHKRM----------RTVTNYFLVNLAFAE
ASMAAFNTVVNFTYAVH----------WYYGLFYCKFHNFFPIAAVFASIYSMTAVAFDR
YMAIIHPLQ----------LSATATKVVICVIWVLALLLAFPQGYYSTTE----------
YEKVYHICVTVLIYFLPLLVIGYAYTVVGITL----------YHEQVSAKRKVVKMMIVV
VCTFAICWLPFHIFFLLPYINPDL----------KFIQQVYLAIMWLAMSSTMYNPIIYC
CLNDRFRLGFKHAF----------
>NK2R_HUMAN
SWQLALWATAYLALVLVAVTGNAIVIWIILAHRRM----------RTVTNYFIVNLALAD
LCMAAFNAAFNFVYASH----------WYFGRAFCYFQNLFPITAMFVSIYSMTAIAADR
YMAIVHPFQ----------LSAPSTKAVIAGIWLVALALASPQCFYSTVT----------
TLLLYHLVVIALIYFLPLAVMFVAYSVIGLTL----------NLRHLQAMKKFVKTMVLV
VLTFAICWLPYHLYFILGSFQEDI----------KFIQQVYLALFWLAMSSTMYNPIIYC
CLNHRFRSGFRLAF----------
>NK3R_HUMAN
SWRIALWSLAYGVVVAVAVLGNLIVIWIILAHKRM----------RTVTNYFLVNLAFSD
ASMAAFNTLVNFIYALH----------WYFGANYCRFQNFFPITAVFASIYSMTAIAVDR
YMAIIDPLK----------LSATATKIVIGSIWILAFLLAFPQCLYSKTK----------
QHFTYHIIVIILVYCFPLLIMGITYTIVGITL----------YHEQLKAKRKVVKMMIIV
VMTFAICWLPYHIYFILTAIYQQL----------KYIQQVYLASFWLAMSSTMYNPIIYC
CLNKRFRAGFKRAF----------
>NMBR_HUMAN
LVIRCVIPSLYLLIITVGLLGNIMLVKIFITNSAM----------RSVPNIFISNLAAGD
LLLLLTCVPVDASRYFF----------WMFGKVGCKLIPVIQLTSVGVSVFTLTALSADR
YRAIVNPMD----------GALLRTCVKAMGIWVVSVLLAVPEAVFSEVA----------
HPKIHSVLIFLVYFLIPLAIISIYYYHIAKTL----------TKKQMETRKRLAKIVLVF
VGCFIFCWFPNHILYMYRSFNYNE----------LGHMIVTLVARVLSFGNSCVNPFALY
LLSESFRRHFNSQL----------
>NMUR1_HUMAN
TELFMPICATYLLIFVVGAVGNGLTCLVILRHKAM----------RTPTNYYLFSLAVSD
LLVLLVGLPLELYEMWH----------FLLGVGGCYFRTLLFEMVCLASVLNVTALSVER
YVAVVHPLQ----------VTRAHVRRVLGAVWGLAMLCSLPNTSLHGIR----------
LYNMVVQTTALLFFCLPMAIMSVLYLLIGLRL----------LQQHDRGRRQVTKMLFVL
VVVFGICWAPFHADRVMWSVVSQW----------LAFQHVHVISGIFFYLGSAANPVLYS
LMSSRFRETFQEAL----------
>NMUR2_HUMAN
SHFFLPVSVVYVPIFVVGVIGNVLVCLVILQHQAM----------KTPTNYYLFSLAVSD
LLVLLLGMPLEVYEMWR----------FLFGPVGCYFKTALFETVCFASILSITTVSVER
YVAILHPFR----------STRRRALRILGIVWGFSVLFSLPNTSIHGIK----------
IYNFIIQVTSFLFYLLPMTVISVLYYLMALRL----------ANIQRPCRKSVNKMLFVL
VLVFAICWAPFHIDRLFFSFVEEW----------AVFNLVHVVSGVFFYLSSAVNPIIYN
LLSRRFQAAFQNVI----------
>NPFF1_HUMAN
SPVAAMFIVAYALIFLLCMVGNTLVCFIVLKNRHM----------HTVTNMFILNLAVSD
LLVGIFCMPTTLVDNLI----------WPFDNATCKMSGLVQGMSVSASVFTLVAIAVER
FRCIVHPFR----------LTLRKALVTIAVIWALALLIMCPSAVTLTVT----------
MRRVYTTVLFSHIYLAPLALIVVMYARIARKL----------DPRASRRRARVVHMLVMV
ALFFTLSWLPLWALLLLIDYGQLS----------LVTVYAFPFAHWLAFFNSSANPIIYG
YFNENFRRGFQAAF----------
>NPFF2_HUMAN
PQVAAIFIISYFLIFFLCMMGNTVVCFIVMRNKHM----------HTVTNLFILNLAISD
LLVGIFCMPITLLDNII----------WPFGNTMCKISGLVQGISVAASVFTLVAIAVDR
FQCVVYPFK----------LTIKTAFVIIMIIWVLAITIMSPSAVMLHVQ----------
MRKIYTTVLFANIYLAPLSLIVIMYGRIGISL----------WHVVSRKKQKIIKMLLIV
ALLFILSWLPLWTLMMLSDYADLS----------IINIYIYPFAHWLAFGNSSVNPIIYG
FFNENFRRGFQEAF----------
>NPSR1_HUMAN
YSFKTEQLITLWVLFVFTIVGNSVVLFSTWRRKK-----------KSRMTFFVTQLAITD
SFTGLVNILTDINWRFT----------FTAPDLVCRVVRYLQVVLLYASTYVLVSLSIDR
YHAIVYPMK----------QGEKQARVLIVIAWSLSFLFSIPTLIIFGKR----------
YWTPYMTIVAFLVYFIPLTIISIMYGIVIRTI----------RGLISKAKIKAIKYSIII
ILAFICCWSPYFLFDILDNFNLLP----------QERFYASVIIQNLPALNSAINPLIYC
VFSSSISFPCREQR----------
>NPY1R_HUMAN
LAMIFTLALAYGAVIILGVSGNLALIIIILKQKEM----------RNVTNILIVNLSFSD
LLVAIMCLPFTFVYTLM----------WVFGEAMCKLNPFVQCVSITVSIFSLVLIAVER
HQLIINPRG----------PNNRHAYVGIAVIWVLAVASSLPFLIYQVMT----------
HRLSYTTLLLVLQYFGPLCFIFICYFKIYIRL----------NKYRSSETKRINIMLLSI
VVAFAVCWLPLTIFNTVFDWNHQI----------CNHNLLFLLCHLTAMISTCVNPIFYG
FLNKNFQRDLQFFF----------
>NPY2R_HUMAN
IEVQVVLILAYCSIILLGVIGNSLVIHVVIKFKSM----------RTVTNFFIANLAVAD
LLVNTLCLPFTLTYTLM----------WKMGPVLCHLVPYAQGLAVQVSTITLTVIALDR
HRCIVYHLE----------ISKRISFLIIGLAWGISALLASPLAIFREYS----------
YGTVYSLSSLLILYVLPLGIISFSYTRIWSKL----------NDHYHQRRQKTTKMLVCV
VVVFAVSWLPLHAFQLAVDIDSQV----------KEYKLIFTVFHIIAMCSTFANPLLYG
WMNSNYRKAFLSAF----------
>NPY4R_HUMAN
VDVMVFIVTSYSIETVVGVLGNLCLMCVTVRQKEK----------ANVTNLLIANLAFSD
FLMCLLCQPLTAVYTIM----------WIFGETLCKMSAFIQCMSVTVSILSLVLVALER
HQLIINPTG----------PSISQAYLGIVLIWVIACVLSLPFLANSILE----------
HRTIYTTFLLLFQYCLPLGFILVCYARIYRRL----------YSLRAGHMKQVNVVLVVM
VVAFAVLWLPLHVFNSLEDWHHEA----------CHGNLIFLVCHLLAMASTCVNPFIYG
FLNTNFKKEIKALV----------
>NPY5R_HUMAN
DDLQYFLIGLYTFVSLLGFMGNLLILMALMKKRNQ----------KTTVNFLIGNLAFSD
ILVVLFCSPFTLTSVLL----------WMFGKVMCHIMPFLQCVSVLVSTLILISIAIVR
YHMIKHPIS----------LTANHGYFLIATVWTLGFAICSPLPVFHSLV----------
YRIAFTISLLLVQYILPLVCLTVSHTSVCRSI----------VTRIKKRSRSVFYRLTIL
ILVFAVSWMPLHLFHVVTDFNDNL----------RHFKLVYCICHLLGMMSCCLNPILYG
FLNNGIKADLVSLI----------
>NTR1_HUMAN
IYSKVLVTAVYLALFVVGTVGNTVTAFTLARKKSL----------QSTVHYHLGSLALSD
LLTLLLAMPVELYNFIW----------WAFGDAGCRGYYFLRDACTYATALNVASLSVER
YLAICHPFK----------MSRSRTKKFISAIWLASALLAVPMLFTMGEQ----------
TVKVVIQVNTFMSFIFPMVVISVLNTIIANKL----------EPGRVQALRHGVRVLRAV
VIAFVVCWLPYHVRRLMFCYISDE----------DFYHYFYMVTNALFYVSSTINPILYN
LVSANFRHIFLATL----------
>NTR2_HUMAN
LWAKVLFTALYALIWALGAAGNALSAHVVLKARAG----------AGRLRHHVLSLALAG
LLLLLVGVPVELYSFVW----------WVFGDLGCRGYYFVHELCAYATVLSVAGLSAER
CLAVCQPLR----------LTPRRTRWLVALSWAASLGLALPMAVIMGQK----------
ALQVFIQVNVLVSFVLPLALTAFLNGVTVSHL----------DVRRIRSLQRSVQVLRAI
VVMYVICWLPYHARRLMYCYVPDD----------NFYHYFYMVTNTLFYVSSAVTPLLYN
AVSSSFRKLFLEAV----------
>OX1R_HUMAN
KQYEWVLIAAYVAVFVVALVGNTLVCLAVWRNHHM----------RTVTNYFIVNLSLAD
VLVTAICLPASLLVDIT----------WLFGHALCKVIPYLQAVSVSVAVLTLSFIALDR
WYAICHPLL----------STARRARGSILGIWAVSLAIMVPQAAVMECS----------
YPKIYHSCFFIVTYLAPLGLMAMAYFQIFRKL----------EVKQMRARRKTAKMLMVV
LLVFALCYLPISVLNVLKRVFGMF----------EAVYACFTFSHWLVYANSAANPIIYN
FLSGKFREQFKAAF----------
>OX2R_HUMAN
KEYEWVLIAGYIIVFVVALIGNVLVCVAVWKNHHM----------RTVTNYFIVNLSLAD
VLVTITCLPATLVVDIT----------WFFGQSLCKVIPYLQTVSVSVSVLTLSCIALDR
WYAICHPLM----------STAKRARNSIVIIWIVSCIIMIPQAIVMECS----------
YPKMYHICFFLVTYMAPLCLMVLAYLQIFRKL----------EIKQIRARRKTARMLMIV
LLVFAICYLPISILNVLKRVFGMF----------ETVYAWFTFSHWLVYANSAANPIIYN
FLSGKFREEFKAAF----------
>OXYR_HUMAN
EALARVEVAVLCLILLLALSGNACVLLALRTTRQK----------HSRLFFFMKHLSIAD
LVVAVFQVLPQLLWDIT----------FYGPDLLCRLVKYLQVVGMFASTYLLLLMSLDR
CLAICQPLR----------LRRRTDRLAVLATWLGCLVASAPQVHIFSLR----------
GPKAYITWITLAVYIVPVIVLAACYGLISFKI----------VKLISKAKIRTVKMTFII
VLAFIVCWTPFFFVQMWSVWDANA----------PKEASAFIIVMLLASLNSCCNPWIYM
LFTGHLFHELVQRF----------
>PKR1_HUMAN
FAAKIVIGMALVGIMLVCGIGNFIFIAALVRYKKL----------RNLTNLLIANLAISD
FLVAIVCCPFEMDYYVV----------WEHGHVLCTSVNYLRTVSLYVSTNALLAIAIDR
YLAIVHPLR----------MKCQTATGLIALVWTVSILIAIPSAYFTTET----------
YYKSYFLFIFGIEFVGPVVTMTLCYARISREL----------IRKRLRCRRKTVLVLMCI
LTAYVLCWAPFYGFTIVRDFFPTV----------KHYLTAFYIVECIAMSNSMINTLCFV
TVKNDTVKYFKKIM----------
>PKR2_HUMAN
FAAKIVIGIALAGIMLVCGIGNFVFIAALTRYKKL----------RNLTNLLIANLAISD
FLVAIICCPFEMDYYVV----------WEHGHVLCASVNYLRTVSLYVSTNALLAIAIDR
YLAIVHPLK----------MNYQTASFLIALVWMVSILIAIPSAYFATET----------
YYKSYFLFIFGVEFVGPVVTMTLCYARISREL----------IRKRLRCRRKTVLVLMCI
LTAYVLCWAPFYGFTIVRDFFPTV----------KHYLTAFYVVECIAMSNSMINTVCFV
TVKNNTMKYFKKMM----------
>PRLHR_HUMAN
HQLKGLIVLLYSVVVVVGLVGNCLLVLVIARVRRL----------HNVTNFLIGNLALSD
VLMCTACVPLTLAYAFE----------WVFGGGLCHLVFFLQPVTVYVSVFTLTTIAVDR
YVVLVHPLR----------ISLRLSAYAVLAIWALSAVLALPAAVHTYHV----------
QRQLYAWGLLLVTYLLPLLVILLSYVRVSVKL----------ADWDRARRRRTFCLLVVI
VVVFAVCWLPLHVFNLLRDLDPHA----------YAFGLVQLLCHWLAMSSACYNPFIYA
WLHDSFREELRKLL----------
>QRFPR_HUMAN
GRAKLALVLTGVLIFALALFGNALVFYVVTRSKAM----------RTVTNIFICSLALSD
LLITFFCIPVTMLQNIS----------WLGGAFICKMVPFVQSTAVVTEILTMTCIAVER
HQGLVHPFK----------YTNRRAFTMLGVVWLVAVIVGSPMWHVQQLE----------
HQKIYTTFILVILFLLPLMVMLILYSKIGYEL----------MSKIARKKKRAVIMMVTV
VALFAVCWAPFHVVHMMIEYSNFE----------VTIKMIFAIVQIIGFSNSICNPIVYA
FMNENFKKNVLSAV----------
>TRFR_HUMAN
LEYQVVTILLVLIICGLGIVGNIMVVLVVMRTKHM----------RTPTNCYLVSLAVAD
LMVLVAAGLPNITDSIY----------WVYGYVGCLCITYLQYLGINASSCSITAFTIER
YIAICHPIK----------CTFSRAKKIIIFVWAFTSLYCMLWFFLLDLN----------
YYSPIYLMDFGVFYVVPMILATVLYGFIARIL----------FNSTVSSRKQVTKMLAVV
VILFALLWMPYRTLVVVNSFLSSP----------FQENWFLLFCRICIYLNSAINPVIYN
LMSQKFRAAFRKLC----------
>V1AR_HUMAN
EELAKLEIAVLAVTFAVAVLGNSSVLLALHRTPRK----------TSRMHLFIRHLSLAD
LAVAFFQVLPQMCWDIT----------FRGPDWLCRVVKHLQVFGMFASAYMLVVMTADR
YIAVCHPLK----------QPARRSRLMIAAAWVLSFVLSTPQYFVFSMI----------
GSRAYVTWMTGGIFVAPVVILGTCYGFICYNI----------VKSISRAKIRTVKMTFVI
VTAYIVCWAPFFIIQMWSVWDPMS----------ESENPTITITALLGSLNSCCNPWIYM
FFSGHLLQDCVQSF----------
>V1BR_HUMAN
EELAKVEIGVLATVLVLATGGNLAVLLTLGQLGRK----------RSRMHLFVLHLALTD
LAVALFQVLPQLLWDIT----------FQGPDLLCRAVKYLQVLSMFASTYMLLAMTLDR
YLAVCHPLR----------QPGQSTYLLIAAPWLLAAIFSLPQVFIFSLR----------
GPRAYLTWTTLAIFVLPVTMLTACYSLICHEI----------INTISRAKIRTVKMTFVI
VLAYIACWAPFFSVQMWSVWDKNA----------DSTNVAFTISMLLGNLNSCCNPWIYM
GFNSHLLPRPLRHL----------
>V2R_HUMAN
PLLARAELALLSIVFVAVALSNGLVLAALARRGRR----------WAPIHVFIGHLCLAD
LAVALFQVLPQLAWKAT----------FRGPDALCRAVKYLQMVGMYASSYMILAMTLDR
HRAICRPML----------GSGAHWNRPVLVAWAFSLLLSLPQLFIFAQR----------
GRRTYVTWIALMVFVAPTLGIAACQVLIFREI----------GAHVSAAVAKTVRMTLVI
VVVYVLCWAPFFLVQLWAAWDPEA----------PLEGAPFVLLMLLASLNSCTNPWIYA
SFSSSVSSELRSLL----------
>MTR1A_HUMAN
SWLASALACVLIFTIVVDILGNLLVILSVYRNKKL----------RNAGNIFVVSLAVAD
LVVAIYPYPLVLMSIFN----------WNLGYLHCQVSGFLMGLSVIGSIFNITGIAINR
YCYICHSLK----------YSSKNSLCYVLLIWLLTLAAVLPNLRAGTLQ----------
VSSAYTIAVVVFHFLVPMIIVIFCYLRIWILV----------KPKLKPQDFRNFVTMFVV
FVLFAICWAPLNFIGLAVASDPAS----------RIPEWLFVASYYMAYFNSCLNAIIYG
LLNQNFRKEYRRII----------
>MTR1B_HUMAN
PWVAPALSAVLIVTTAVDVVGNLLVILSVLRNRKL----------RNAGNLFLVSLALAD
LVVAFYPYPLILVAIFY----------WALGEEHCKASAFVMGLSVIGSVFNITAIAINR
YCYICHSMA----------YRRWHTPLHICLIWLLTVVALLPNFFVGSLE----------
ASTQYTAAVVVIHFLLPIAVVSFCYLRIWVLV----------RLCLKPSDLRSFLTMFVV
FVIFAICWAPLNCIGLAVAINPQE----------QIPEGLFVTSYLLAYFNSCLNAIVYG
LLNQNFRREYKRIL----------
>MTR1L_HUMAN
PALIIFMFCAMVITIVVDLIGNSMVILAVTKNKKL----------RNSGNIFVVSLSVAD
MLVAIYPYPLMLHAMSI----------WDLSQLQCQMVGFITGLSVVGSIFNIVAIAINR
YCYICHSLQ----------FSVRNTCIYLVITWIMTVLAVLPNMYIGTIE----------
NNPVFTVTIVCIHFVLPLLIVGFCYVRIWTKV----------NPDNQLAEVRNFLTMFVI
FLLFAVCWCPINVLTVLVAVSPKE----------KIPNWLYLAAYFIAYFNSCLNAVIYG
LLNENFRREYWTIF----------
>OPN3_HUMAN
PGTYERLALLLGSIGLLGVGNNLLVLVLYYKFQRL----------RTPTHLLLVNISLSD
LLVSLFGVTFTFVSCLR----------WVWDTVGCVWDGFSGSLFGIVSIATLTVLAYER
YIRVVHARV----------INFSWAWRAITYIWLYSLAWAGAPLLGWNRY----------
NDSSFVLFLFLGCLVVPLGVIAHCYGHILYSI----------VIKILKYEKKLAKMCFLM
IFTFLVCWMPYIVICFLVVNGHGH----------LVTPTISIVSYLFAKSNTVYNPVIYV
FMIRKFRRSLLQLL----------
>OPN4_HUMAN
DHAHYTLGTVILLVGLTGMLGNLTVIYTFCRSRSL----------RTPANMFIINLAVSD
FLMSFTQAPVFFTSSLY----------WLFGETGCEFYAFCGALFGISSMITLTAIALDR
YLVITRPLA----------ASKRRAAFVLLGVWLYALAWSLPPFFGWSAY----------
AVRAYTMLLCCFVFFLPLLIIIYCYIFIFRAI----------QRQRLQSECKMAKIMLLV
ILLFVLSWAPYSAVALVAFAGYAH----------VLTPYMSSVPAVIAKASAIHNPIIYA
ITHPKYRVAIAQHL----------
>OPN5_HUMAN
WEADLVAGFYLTIIGILSTFGNGYVLYMSSRRKKK----------LRPAEIMTINLAVCD
LGISVVGKPFTIISCFC----------WVFGWIGCRWYGWAGFFFGCGSLITMTAVSLDR
YLKICYLSY----------LKRKHAYICLAAIWAYASFWTTMPLVGLGDY----------
GGQVFILNILFFCLLLPTAVIVFSYVKIIAKV----------IHSSHVLEMKLTKVAMLI
CAGFLIAWIPYAVVSVWSAFGRPD----------SIPIQLSVVPTLLAKSAAMYNPIIYQ
VIDYKFACCQTGGL----------
>OPSB_HUMAN
VWAFYLQAAFMGTVFLIGFPLNAMVLVATLRYKKL----------RQPLNYILVNVSFGG
FLLCIFSVFPVFVASCN----------FVFGRHVCALEGFLGTVAGLVTGWSLAFLAFER
YIVICKPFG----------FSSKHALTVVLATWTIGIGVSIPPFFGWSRF----------
RSESYTWFLFIFCFIVPLSLICFSYTQLLRAL----------SATTQKAEREVSRMVVVM
VGSFCVCYVPYAAFAMYMVNNRNH----------GLDLRLVTIPSFFSKSACIYNPIIYC
FMNKQFQACIMKMV----------
>OPSD_HUMAN
PWQFSMLAAYMFLLIVLGFPINFLTLYVTVQHKKL----------RTPLNYILLNLAVAD
LFMVLGGFTSTLYTSLH----------FVFGPTGCNLEGFFATLGGEIALWSLVVLAIER
YVVVCKPMS----------FGENHAIMGVAFTWVMALACAAPPLAGWSRY----------
NNESFVIYMFVVHFTIPMIIIFFCYGQLVFTV----------SATTQKAEKEVTRMVIIM
VIAFLICWVPYASVAFYIFTHQGS----------NFGPIFMTIPAFFAKSAAIYNPVIYI
MMNKQFRNCMLTTI----------
>OPSR_HUMAN
RWVYHLTSVWMIFVVTASVFTNGLVLAATMKFKKL----------RHPLNWILVNLAVAD
LAETVIASTISIVNQVS----------FVLGHPMCVLEGYTVSLCGITGLWSLAIISWER
WLVVCKPFG----------FDAKLAIVGIAFSWIWSAVWTAPPIFGWSRY----------
GVQSYMIVLMVTCCIIPLAIIMLCYLQVWLAI----------SESTQKAEKEVTRMVVVM
IFAYCVCWGPYTFFACFAAANPGY----------AFHPLMAALPAYFAKSATIYNPVIYV
FMNRQFRNCILQLF----------
>OPSX_HUMAN
QTEHNIVATYLIMAGMISIISNIIVLGIFIKYKEL----------RTPTNAIIINLAVTD
IGVSSIGYPMSAASDLY----------WKFGYAGCQVYAGLNIFFGMASIGLLTVVAVDR
YLTICLPDV----------MTTNTYIGLILGAWINGLFWALMPIIGWASY----------
SFVSYTMTVIAINFIVPLTVMFYCYYHVTLSI----------LNRDWSDQIDVTKMSVIM
ICMFLVAWSPYSIVCLWASFGDPK----------KIPPPMAIIAPLFAKSSTFYNPCIYV
VANKKFRRAMLAMF----------
>RGR_HUMAN
ELEVLAVGMVLLVEALSGLSLNTLTIFSFCKTPEL----------RTPCHLLVLSLALAD
SGISLNALVAATSSLLR----------WPYGSDGCQAHGFQGFVTALASICSSAAIAWGR
YHHYCTRSQ----------LAWNSAVSLVLFVWLSSAFWAALPLLGWGHY----------
NFTSFLFTMSFFNFAMPLFITITSYSLMEQKL---------------GKSGHLQVNTTLP
ARTLLLGWGPYAILYLYAVIADVT----------SISPKLQMVPALIAKMVPTINAINYA
LGNEMVCRGIWQCL----------
>FSHR_HUMAN
IMGYNILRVLIWFISILAITGNIIVLVILTTSQYK----------LTVPRFLMCNLAFAD
LCIGIYLLLIASVDIHT----------DWQTGAGCDAAGFFTVFASELSVYTLTAITLER
WHTITHAMQ----------VQLRHAASVMVMGWIFAFAAALFPIFGISSY----------
PLSQLYVMSLLVLNVLAFVVICGCYIHIYLTV----------NIVSSSSDTRIAKRMAML
IFTDFLCMAPISFFAISASLKVPL----------ITVSKAKILLVLFHPINSCANPFLYA
IFTKNFRRDFFILL----------
>LSHR_HUMAN
IMGYDFLRVLIWLINILAIMGNMTVLFVLLTSRYK----------LTVPRFLMCNLSFAD
FCMGLYLLLIASVDSQT----------DWQTGSGCSTAGFFTVFASELSVYTLTVITLER
WHTITYAIH----------LRLRHAILIMLGGWLFSSLIAMLPLVGVSNY----------
TLSQVYILTILILNVVAFFIICACYIKIYFAV----------ELMATNKDTKIAKKMAIL
IFTDFTCMAPISFFAISAAFKVPL----------ITVTNSKVLLVLFYPINSCANPFLYA
IFTKTFQRDFFLLL----------
>TSHR_HUMAN
IMGYKFLRIVVWFVSLLALLGNVFVLLILLTSHYK----------LNVPRFLMCNLAFAD
FCMGMYLLLIASVDLYT----------DWQTGPGCNTAGFFTVFASELSVYTLTVITLER
WYAITFAMR----------IRLRHACAIMVGGWVCCFLLALLPLVGISSY----------
PLALAYIVFVLTLNIVAFVIVCCCYVKIYITV----------QYNPGDKDTKIAKRMAVL
IFTDFICMAPISFYALSAILNKPL----------ITVSNSKILLVLFYPLNSCANPFLYA
IFTKAFQRDVFILL----------
>LGR4_HUMAN
LLGSWMIRLTVWFIFLVALFFNLLVILTTFASCTS----------LPSSKLFIGLISVSN
LFMGIYTGILTFLDAVS----------WWETGSGCKVAGFLAVFSSESAIFLLMLATVER
SLSAKDIMK----------NHLKQFRVAALLAFLGATVAGCFPLFHRGEY----------
TPSLGFTVTLVLLNSLAFLLMAVIYTKLYCNL----------EDLSENSQSSMIKHVAWL
IFTNCIFFCPVAFFSFAPLITAIS----------ISPEIMKSVTLIFFPLPACLNPVLYV
FFNPKFKEDWKLLK----------
>LGR5_HUMAN
LLDGWLIRIGVWTIAVLALTCNALVTSTVFRSPLY----------ISPIKLLIGVIAAVN
MLTGVSSAVLAGVDAFT----------WWENGVGCHVIGFLSIFASESSVFLLTLAALER
GFSVKYSAK----------APFSSLKVIILLCALLALTMAAVPLLGGSKY----------
PSTMGYMVALILLNSLCFLMMTIAYTKLYCNL----------GDLENIWDCSMVKHIALL
LFTNCILNCPVAFLSFSSLINLTF----------ISPEVIKFILLVVVPLPACLNPLLYI
LFNPHFKEDLVSLR----------
>LGR6_HUMAN
LFESWGIRLAVWAIVLLSVLCNGLVLLTVFAGGPV----------LPPVKFVVGAIAGAN
TLTGISCGLLASVDALT----------RWETGLGCRATGFLAVLGSEASVLLLTLAAVQC
SVSVSCVRA----------PSLGSVRAGVLGCLALAGLAAALPLASVGEY----------
PAALGFTVALVMMNSFCFLVVAGAYIKLYCDL----------GDFEAVWDCAMVRHVAWL
IFADGLLYCPVAFLSFASMLGLFP----------VTPEAVKSVLLVVLPLPACLNPLLYL
LFNPHFRDDLRRLR----------
>RXFP1_HUMAN
LLASIIQRVFVWVVSAVTCFGNIFVICMRPYIRSE----------NKLYAMSIISLCCAD
CLMGIYLFVIGGFDLKF----------LWMESTHCQLVGSLAILSTEVSVLLLTFLTLEK
YICIVYPFR----------PGKCRTITVLILIWITGFIVAFIPLSNKEFF----------
GAQIYSVAIFLGINLAAFIIIVFSYGSMFYSV----------IRNQVKKEMILAKRFFFI
VFTDALCWIPIFVVKFLSLLQVE-----------IPGTITSWVVIFILPINSALNPILYT
LTTRPFKEMIHRFW----------
>RXFP2_HUMAN
LLANNILRIFVWVIAFITCFGNLFVIGMRSFIKAE----------NTTHAMSIKILCCAD
CLMGVYLFFVGIFDIKY----------LWMESVQCRLMGFLAMLSTEVSVLLLTYLTLEK
FLVIVFPFS----------PGKRQTSVILICIWMAGFLIAVIPFWNKDYF----------
GSKGYSLGIFLGVNLLAFLIIVFSYITMFCSI----------VRNCFGREVAVANRFFFI
VFSDAICWIPVFVVKILSLFRVE-----------IPDTMTSWIVIFFLPVNSALNPILYT
LTTNFFKDKLKQLL----------
>PD2R_HUMAN
SVEKGNSAVMGGVLFSTGLLGNLLALGLLARSGLG----------PSVFYMLVCGLTVTD
LLGKCLLSPVVLAAYAQ----------PALDNSLCQAFAFFMSFFGLSSTLQLLAMALEC
WLSLGHPFF----------ITLRLGALVAPVVSAFSLAFCALPFMGFGKF----------
VLGYSVLYSSLMALLVLATVLCNLGAMRNLYA----------ASPQPLEELDHLLLLALM
TVLFTMCSLPVIYRAYYGAFKDVK----------TSEEAEDLRALRFLSVISIVDPWIFI
IFRSPVFRIFFHKI----------
>PE2R1_HUMAN
VPPSGASPALPIFSMTLGAVSNLLALALLAQAAGR----------AATFLLFVASLLATD
LAGHVIPGALVLRLYTA----------RAPAGGACHFLGGCMVFFGLCPLLLGCGMAVER
CVGVTRPLL----------VSVARARLALAAVAAVALAVALLPLARVGRY----------
QALLAGLFASLGLVALLAALVCNTLSGLALLR----------ARRARAHDVEMVGQLVGI
MVVSCICWSPMLVLVALAVGGWSS----------TSLQRPLFLAVRLASWNQILDPWVYI
LLRQAVLRQLLRLL----------
>PE2R2_HUMAN
WLPPGESPAISSVMFSAGVLGNLIALALLARRWRG----------LSLFHVLVTELVFTD
LLGTCLISPVVLASYAR----------LAPESRACTYFAFAMTFFSLATMLMLFAMALER
YLSIGHPYF----------VSRSGGLAVLPVIYAVSLLFCSLPLLDYGQY----------
RTAYLQLYATLLLLLIVSVLACNFSVILNLIR----------ERVSMAEETDHLILLAIM
TITFAVCSLPFTIFAYMNETSS-------------RKEKWDLQALRFLSINSIIDPWVFA
ILRPPVLRLMRSVL----------
>PE2R3_HUMAN
EDCGSVSVAFPITMLLTGFVGNALAMLLVSRSYRR----------KKSFLLCIGWLALTD
LVGQLLTTPVVIVVYLS----------IDPSGRLCTFFGLTMTVFGLSSLFIASAMAVER
ALAIRAPHW----------MKTRATRAVLLGVWLAVLAFALLPVLGVGQY----------
NLFFASAFAFLGLLALTVTFSCNLATIKALVS----------SAQWGRITTETAIQLMGI
MCVLSVCWSPLLIMMLKMIFNQTS----------QKECNFFLIAVRLASLNQILDPWVYL
LLRKILLRKFCQIR----------
>PE2R4_HUMAN
PDRLNSPVTIPAVMFIFGVVGNLVAIVVLCKSRKE----------ETTFYTLVCGLAVTD
LLGTLLVSPVTIATYMK----------WPGGQPLCEYSTFILLFFSLSGLSIICAMSVER
YLAINHAYF----------VDKRLAGLTLFAVYASNVLFCALPNMGLGSS----------
HAAYSYMYAGFSSFLILATVLCNVLVCGALLR----------FRRIAGAEIQMVILLIAT
SLVVLICSIPLVVRVFVNQLYQPS----------EVSKNPDLQAIRIASVNPILDPWIYI
LLRKTVLSKAIEKI----------
>PF2R_HUMAN
QTENRLSVFFSVIFMTVGILSNSLAIAILMKAYQR----------KASFLLLASGLVITD
FFGHLINGAIAVFVYAS----------FDQSNVLCSIFGICMVFSGLCPLLLGSVMAIER
CIGVTKPIF----------ITSKHVKMMLSGVCLFAVFIALLPILGHRDY----------
DRFYLLLFSFLGLLALGVSLLCNAITGITLLR----------R-QGRSHHLEMVIQLLAI
MCVSCICWSPFLVTMANIGINGNH----------LETCETTLFALRMATWNQILDPWVYI
LLRKAVLKNLYKLA----------
>PI2R_HUMAN
YVRGSVGPATSTLMFVAGVVGNGLALGILSARRPA----------PSAFAVLVTGLAATD
LLGTSFLSPAVFVAYAR----------ARGGPALCDAFAFAMTFFGLASMLILFAMAVER
CLALSHPYL----------DGPRCARLALPAIYAFCVLFCALPLLGLGQH----------
GAAFSLAYAGLVALLVAAIFLCNGSVTLSLCR----------RPRTGEDEVDHLILLALM
TVVMAVCSLPLTIRCFTQAVAPD-----------SSSEMGDLLAFRFYAFNPILDPWVFI
LFRKAVFQRLKLWV----------
>TA2R_HUMAN
ERRLIASPWFAASFCVVGLASNLLALSVLAGARQG----------RSSFLTFLCGLVLTD
FLGLLVTGTIVVSQHAA----------VDPGCRLCRFMGVVMIFFGLSPLLLGAAMASER
YLGITRPFS----------ASQRRAWATVGLVWAAALALGLLPLLGVGRY----------
DVAFGLLFSMLGGLSVGLSFLLNTVSVATLCH----------QQRPRDSEVEMMAQLLGI
MVVASVCWLPLLVFIAQTVLRNPP----------RTTEKELLIYLRVATWNQILDPWVYI
LFRRAVLRRLQPRL----------
>MAS_HUMAN
HRQIPIVHWVIMSISPVGFVENGILLWFLCFRMR-----------RNPFTVYITHLSIAD
ISLLFCIFILSIDYALD----------SSGHYYTIVTLSVTFLFGYNTGLYLLTAISVER
CLSVLYPIW----------RPKYQSALVCALLWALSCLVTTMEYVMCIDR----------
RAVIIFIAILSFLVFTPLMLVSSTILVVKIRK-----------NTWASHSSKLYIVIMVT
IIIFLIFAMPMRLLYLLYYEYW------------STFGNLHHISLLFSTINSSANPFIYF
FVGSSKKKRFKESL----------
>MRGRD_HUMAN
HTAYLVLSSLAMFTCLCGMAGNSMVIWLLGFRMH-----------RNPFCIYILNLAAAD
LLFLFSMASTLSLETQP----------VNTTDKVHELMKRLMYFAYTVGLSLLTAISTQR
CLSVLFPIW----------RPRHLSAWVCGLLWTLCLLMNGLTSSFCSKF----------
FRVDMVQAALIMGVLTPVMTLSSLTLFVWVRR----------SQQWRRQPTRLFVVVLAS
VLVFLICSLPLSIYWFVLYWLSLP----------EMQVLCFSLSRLSSSVSSSANPVIYF
LVGSRRSHRLPTRS----------
>MRGRF_HUMAN
LPPPAVMNYIFLLLCLCGLVGNGLVLWFFGFSIK-----------RNPFSIYFLHLASAD
VGYLFSKAVFSILNTGG----------GTFADYIRSVCRVLGLCMFLTGVSLLPAVSAER
CASVIFPAW----------RPKRLSAVVCALLWVLSLLVTCLHNYFCVFL----------
RHMDIFLGILLFLLCCPLMVLPCLALILHVEC----------RARRRQRSAKLNHVILAM
VSVFLVSSIYLGIDWFLFWVFQ------------IPAPFPEYVTDLCICINSSAKPIVYF
LAGRDKSQRLWEPL----------
>MAS1L_HUMAN
ALPLNIIAPKAVLVSLCGVLLNGTVFWLLCCGA------------TNPYMVYILHLVAAD
VIYLCCSAVGFLQVTLL----------HGVVFFIPDFLAILSPFSFEVCLCLLVAISTER
CVCVLFPIW----------RPKYTSNVVCTLIWGLPFCINIVKSLFLTYW----------
CVIFLKLSGLFHAILSLVMCVSSLTLLIRFLC-----------CSQQQKATRVYAVVQIS
APMFLLWALPLSVAPLITDFK--------------MFVTTSYLISLFLIINSSANPIIYF
FVGSLRKKRLKESL----------
>MRGRE_HUMAN
VAFNLIILSLTEGLGLGGLLGNGAVLWLLSSNVY-----------RNPFAIYLLDVACAD
LIFLGCHMVAIVPDLLQ----------LDFPGFVQTSLATLRFFCYIVGLSLLAAVSVEQ
CLAALFPAW----------RPRHLTTCVCALTWALCLLLHLLLSGACTQF----------
CRTLWLVAAVLLALLCCTMCGASLMLLLRVER-----------GPQRPPPRGFPGLILLT
VLLFLFCGLPFGIYWLSRNLLWY------------IPHYFYHFSFLMAAVHCAAKPVVYF
CLGSAQGRRLPLRL----------
>MRGRG_HUMAN
RTFDSVVFYLTLIVGLGGPVGNGLVLWNLGFRIK-----------KGPFSIYLLHLAAAD
FLFLSCRVGFSVAQ--------------AALGAQDTLYFVLTFLWFAVGLWLLAAFSVER
CLSDLFPAC----------RPRHASAVLCALVWTPTLPAVPLPANACGLL----------
CPRYHVASVTWFLVLARVAWTAGVVLFVWVTC------------CSTRPRPRLYGIVLGA
LLLLFFCGLPSVFYWSLQPLLNF------------LLPVFSPLATLLACVNSSSKPLIYS
GLGRQPGKREPLRS----------
>MRGX1_HUMAN
YKQTLSLTVLTCIVSLVGLTGNAVVLWLLGCRMR-----------RNAFSIYILNLAAAD
FLFLSGRLIYSLLSF------------ISIPHTISKILYPVMMFSYFAGLSFLSAVSTER
CLSVLWPIW----------RPTHLSAVVCVLLWALSLLRSILEWMLCGFL----------
CQTSDFITVAWLIFLCVVLCGSSLVLLIRILC-----------GSRKIPLTRLYVTILLT
VLVFLLCGLPFGIQFFLFLWIHVD----------VLFCHVHLVSIFLSALNSSANPIIYF
FVGSFRQRQNRQNL----------
>MRGX2_HUMAN
GKETLIPVFLILFIALVGLVGNGFVLWLLGFRMR-----------RNAFSVYVLSLAGAD
FLFLCFQIINCLVYLSN----------CSISINFPSFFTTVMTCAYLAGLSMLSTVSTER
CLSVLWPIW----------RPRHLSAVVCVLLWALSLLLSILEGKFCGFL----------
CQTFDFITAAWLIFLFMVLCGSSLALLVRILC-----------GSRGLPLTRLYLTILLT
VLVFLLCGLPFGIQWFLILWIWKD----------VLFCHIHPVSVVLSSLNSSANPIIYF
FVGSFRKQWRLQQP----------
>MRGX3_HUMAN
YKQTLSFTGLTCIVSLVALTGNAVVLWLLGCRMR-----------RNAVSIYILNLVAAD
FLFLSGHIICSPLRL------------INIRHPISKILSPVMTFPYFIGLSMLSAISTER
CLSILWPIW----------RPRYLSSVMCVLLWALSLLRSILEWMFCDFL----------
CETSDFITIAWLVFLCVVLCGSSLVLLVRILC-----------GSRKMPLTRLYVTILLT
VLVFLLCGLPFGIQWALFSRIHLD----------VLFCHVHLVSIFLSALNSSANPIIYF
FVGSFRQRQNRQNL----------
>MRGX4_HUMAN
YNQTLSFTVLTCIISLVGLTGNAVVLWLLGYRMR-----------RNAVSIYILNLAAAD
FLFLSFQIIRLPLRL------------INISHLIRKILVSVMTFPYFTGLSMLSAISTER
CLSVLWPIW----------RPTHLSAVVCVLLWGLSLLFSMLEWRFCDFL----------
CETSDFIPVAWLIFLCVVLCVSSLVLLVRILC-----------GSRKMPLTRLYVTILLT
VLVFLLCGLPFGILGALIYRMHLN----------VLYCHVYLVCMSLSSLNSSANPIIYF
FVGSFRQRQNRQNL----------
>ACTHR_HUMAN
CPRVVLPEEIFFTISIVGVLENLIVLLAVFKNKNL----------QAPMYFFICSLAISD
MLGSLYKILENILIILR----------GSFETTADDIIDSLFVLSLLGSIFSLSVIAADR
YITIFHALR----------VTMRRTVVVLTVIWTFCTGTGITMVIFSH------------
--HVPTVITFTSLFPLMLVFILCLYVHMFLLA----------ISTLPRANMKGAITLTIL
LGVFIFCWAPFVLHVLLMTFCPSN----------ACYMSLFQVNGMLIMCNAVIDPFIYA
FRSPELRDAFKKMI----------
>MC3R_HUMAN
CEQVFIKPEVFLSLGIVSLLENILVILAVVRNGNL----------HSPMYFFLCSLAVAD
MLVSVSNALETIMIAIV----------DQFIQHMDNIFDSMICISLVASICNLLAIAVDR
YVTIFYALR----------MTVRKALTLIVAIWVCCGVCGVVFIVYSE------------
--SKMVIVCLITMFFAMMLLMGTLYVHMFLFA----------VAPQQHSCMKGAVTITIL
LGVFIFCWAPFFLHLVLIITCPTN----------ICYTAHFNTYLVLIMCNSVIDPLIYA
FRSLELRNTFREIL----------
>MC4R_HUMAN
YEQLFVSPEVFVTLGVISLLENILVIVAIAKNKNL----------HSPMYFFICSLAVAD
MLVSVSNGSETIVITLL----------QSFTVNIDNVIDSVICSSLLASICSLLSIAVDR
YFTIFYALQ----------MTVKRVGIIISCIWAACTVSGILFIIYSD------------
--SSAVIICLITMFFTMLALMASLYVHMFLMA----------GAIRQGANMKGAITLTIL
IGVFVVCWAPFFLHLIFYISCPQN----------VCFMSHFNLYLILIMCNSIIDPLIYA
LRSQELRKTFKEII----------
>MC5R_HUMAN
CEDMGIAVEVFLTLGVISLLENILVIGAIVKNKNL----------HSPMYFFVCSLAVAD
MLVSMSSAWETITIYLL----------DAFVRHIDNVFDSMICISVVASMCSLLAIAVDR
YVTIFYALR----------MTARRSGAIIAGIWAFCTGCGIVFILYSE------------
--STYVILCLISMFFAMLFLLVSLYIHMFLLA----------SSARQRTSMQGAVTVTML
LGVFTVCWAPFFLHLTLMLSCPQN----------SRFMSHFNMYLILIMCNSVMDPLIYA
FRSQEMRKTFKEII----------
>MSHR_HUMAN
CLEVSISDGLFLSLGLVSLVENALVVATIAKNRNL----------HSPMYCFICCLALSD
LLVSGSNVLETAVILLL----------AAVLQQLDNVIDVITCSSMLSSLCFLGAIAVDR
YISIFYALR----------VTLPRARRAVAAIWVASVVFSTLFIAYYD------------
--HVAVLLCLVVFFLAMLVLMAVLYVHMLARA----------RPVHQGFGLKGAVTLTIL
LGIFFLCWGPFFLHLTLIVLCPEH----------GCIFKNFNLFLALIICNAIIDPLIYA
FHSQELRRTLKEVL----------
>GP119_HUMAN
MESSFSFGVILAVLASLIIATNTLVAVAVLLLIHK----------DGVSLCFTLNLAVAD
TLIGVAISGLLTDQLSS----------RPTQKTLCSLRMAFVTSSAAASVLTVMLITFDR
YLAIKQPFR----------MSGFVAGACIAGLWLVSYLIGFLPLGIPMFQ----------
FHPHFVLTLSCVGFFPAMLLFVFFYCDMLKIA----------RSPRTPSDFKALRTVSVL
IGSFALSWTPFLITGIVQVACQEC----------HLYLVLERYLWLLGVGNSLLNPLIYA
YWQKEVRLQLYHMA----------
>GPR12_HUMAN
ELVVNPWDIVLCTSGTLISCENAIVVLIIFHNPSL----------RAPMFLLIGSLALAD
LLAGIGLITNFVFAY------------LLQSEATKLVTIGLIVASFSASVCSLLAITVDR
YLSLYYALT----------RTVTFTYVMLVMLWGTSICLGLLPVMGWNCL----------
PLTKNNAAILSVSFLFMFALMLQLYIQICKIV----------ATSHYVTTRKGVSTLAII
LGTFAACWMPFTLYSLIADYTY--------------PSIYTYATLLPATYNSIINPVIYA
FRNQEIQKALCLIC----------
>GPR3_HUMAN
LPSPKAWDVVLCISGTLVSCENALVVAIIVGTPAF----------RAPMFLLVGSLAVAD
LLAGLGLVLHFAAVF------------CIGSAEMSLVLVGVLAMAFTASIGSLLAITVDR
YLSLYNALT----------TTVTRTYVMLALVWGGALGLGLLPVLAWNCL----------
PLSKNHLVVLAIAFFMVFGIMLQLYAQICRIV----------PASHYVATRKGIATLAVV
LGAFAACWLPFTVYCLLGDAHS--------------PPLYTYLTLLPATYNSMINPIIYA
FRNQDVQKVLWAVC----------
>GPR6_HUMAN
LPAVNPWDVLLCVSGTVIAGENALVVALIASTPAL----------RTPMFVLVGSLATAD
LLAGCGLILHFVFQY------------LVPSETVSLLTVGFLVASFAASVSSLLAITVDR
YLSLYNALT----------RTLLGVHLLLAATWTVSLGLGLLPVLGWNCL----------
PLARSHVALLSAAFFMVFGIMLHLYVRICQVV----------APPHLAATRKGVGTLAVV
LGTFGASWLPFAIYCVVGSHED--------------PAVYTYATLLPATYNSMINPIIYA
FRNQEIQRALWLLL----------
>S1PR1_HUMAN
ENSIKLTSVVFILICCFIILENIFVLLTIWKTKKF----------HRPMYYFIGNLALSD
LLAGVAYTANLLLSGAT----------YKLTPAQWFLREGSMFVALSASVFSLLAIAIER
YITMLKMKL----------SNNFRLFLLISACWVISLILGGLPIMGWNCI----------
LYHKHYILFCTTVFTLLLLSIVILYCRIYSLV----------ASRSSEKSLALLKTVIIV
LSVFIACWAPLFILLLLDVGCKVK----------CDILFRAEYFLVLAVLNSGTNPIIYT
LTNKEMRRAFIRIM----------
>S1PR2_HUMAN
TTSRQVASAFIVILCCAIVVENLLVLIAVARNSKF----------HSAMYLFLGNLAASD
LLAGVAFVANTLLSGSV----------LRLTPVQWFAREGSAFITLSASVFSLLAIAIER
HVAIAKVKL----------DKSCRMLLLIGASWLISLVLGGLPILGWNCL----------
LYAKHYVLCVVTIFSIILLAIVALYVRIYCVV----------ADMAAPQTLALLKTVTIV
LGVFIVCWLPAFSILLLDYACPVH----------CPILYKAHYFFAVSTLNSLLNPVIYT
WRSRDLRREVLRPL----------
>S1PR3_HUMAN
SEGSTLTTVLFLVICSFIVLENLMVLIAIWKNNKF----------HNRMYFFIGNLALCD
LLAGIAYKVNILMSGKK----------FSLSPTVWFLREGSMFVALGASTCSLLAIAIER
HLTMIKMRP----------NKRHRVFLLIGMCWLIAFTLGALPILGWNCL----------
LYSKKYIAFCISIFTAILVTIVILYARIYFLV----------NHNNSERSMALLRTVVIV
VSVFIACWSPLFILFLIDVACRVQ----------CPILFKAQWFIVLAVLNSAMNPVIYT
LASKEMRRAFFRLV----------
>S1PR4_HUMAN
DGGLGALRGLSVAASCLVVLENLLVLAAITSHMRS----------RRWVYYCLVNITLSD
LLTGAAYLANVLLSGAR----------FRLAPAQWFLREGLLFTALAASTFSLLFTAGER
FATMVRPVA----------TKTSRVYGFIGLCWLLAALLGMLPLLGWNCL----------
LYSKRYILFCLVIFAGVLATIMGLYGAIFRLV----------RPAARRKARRLLKTVLMI
LLAFLVCWGPLFGLLLADVFGSNL----------QEYLRGMDWILALAVLNSAVNPIIYS
FRSREVCRAVLSFL----------
>S1PR5_HUMAN
GAGLRADAVVCLAVCAFIVLENLAVLLVLGRHPRF----------HAPMFLLLGSLTLSD
LLAGAAYAANILLSGPL----------LKLSPALWFAREGGVFVALTASVLSLLAIALER
SLTMARRGP----------SSRGRTLAMAAAAWGVSLLLGLLPALGWNCL----------
LYAKAYVLFCVLAFVGILAAICALYARIYCQV----------RARRKPRSLALLRTLSVV
LLAFVACWGPLFLLLLLDVACPAR----------CPVLLQADPFLGLAMANSLLNPIIYT
LTNRDLRHALLRLV----------
>CNR1_HUMAN
PSQQLAIAVLSLTLGTFTVLENLLVLCVILHSRSL----------CRPSYHFIGSLAVAD
LLGSVIFVYSFIDFHVF----------RKDSRNVFLFKLGGVTASFTASVGSLFLTAIDR
YISIHRPLA----------VTRPKAVVAFCLMWTIAIVIAVLPLLGWNCE----------
HIDETYLMFWIGVTSVLLLFIVYAYMYILWKA----------RPDQARMDIRLAKTLVLI
LVVLIICWGPLLAIMVYDVFGKMN----------KLIKTVFAFCSMLCLLNSTVNPIIYA
LRSKDLRHAFRSMF----------
>CNR2_HUMAN
GPQKTAVAVLCTLLGLLSALENVAVLYLILSSHQL----------RKPSYLFIGSLAGAD
FLASVVFACSFVNFHVF----------GVDSKAVFLLKIGSVTMTFTASVGSLLLTAIDR
YLCLRYPPS----------LTRGRALVTLGIMWVLSALVSYLPLMGWTCC----------
LIPNDYLLSWLLFIAFLFSGIIYTYGHVLWKA----------GMARMRLDVRLAKTLGLV
LAVLLICWFPVLALMAHSLATTLS----------DQVKKAFAFCSMLCLINSMVNPVIYA
LRSGEIRSSAHHCL----------
>LPAR1_HUMAN
NTVSKLVMGLGITVCIFIMLANLLVMVAIYVNRRF----------HFPIYYLMANLAAAD
FFAGLAYFYLMFNTGPN----------RRLTVSTWLLRQGLIDTSLTASVANLLAIAIER
HITVFRMQL----------MSNRRVVVVIVVIWTMAIVMGAIPSVGWNCI----------
LYSDSYLVFWAIFNLVTFVVMVVLYAHIFGYV----------PRRNRDTMMSLLKTVVIV
LGAFIICWTPGLVLLLLDVCCPQ-----------CDVLAYEKFFLLLAEFNSAMNPIIYS
YRDKEMSATFRQIL----------
>LPAR2_HUMAN
RPKDVVVVALGLTVSVLVLLTNLLVIAAIASNRRF----------HQPIYYLLGNLAAAD
LFAGVAYLFLMFHTGPR----------ARLSLEGWFLRQGLLDTSLTASVATLLAIAVER
HRSVMAVQL----------LPRGRVVMLIVGVWVAALGLGLLPAHSWHCL----------
LLSRSYLAVWALSSLLVFLLMVAVYTRIFFYV----------HPRYRETTLSLVKTVVII
LGAFVVCWTPGQVVLLLDGLGCES----------CNVLAVEKYFLLLAEANSLVNAAVYS
CRDAEMRRTFRRLL----------
>LPAR3_HUMAN
GTKLVIVLCVGTFFCLFIFFSNSLVIAAVIKNRKF----------HFPFYYLLANLAAAD
FFAGIAYVFLMFNTGPV----------KTLTVNRWFLRQGLLDSSLTASLTNLLVIAVER
HMSIMRMRV----------LTKKRVTLLILLVWAIAIFMGAVPTLGWNCL----------
IYSRSYLVFWTVSNLMAFLIMVVVYLRIYVYV----------SISRRRTPMKLMKTVMTV
LGAFVVCWTPGLVVLLLDGLNCRQ----------CGVQHVKRWFLLLALLNSVVNPIIYS
YKDEDMYGTMKKMI----------
>AA1R_HUMAN
SAFQAAYIGIEVLIALVSVPGNVLVIWAVKVNQAL----------RDATFCFIVSLAVAD
VAVGALVIPLAILINIG----------PQTYFHTCLMVACPVLILTQSSILALLAIAVDR
YLRVKIPLR----------VTPRRAAVAIAGCWILSFVVGLTPMFGWNNL----------
SMEYMVYFNFFVWVLPPLLLMVLIYLEVFYLI----------PQKYYGKELKIAKSLALI
LFLFALSWLPLHILNCITLFCPSC----------HKPSILTYIAIFLTHGNSAMNPIVYA
FRIQKFRVTFLKIW----------
>AA2AR_HUMAN
IMGSSVYITVELAIAVLAILGNVLVCWAVWLNSNL----------QNVTNYFVVSLAAAD
IAVGVLAIPFAITISTG----------FCAACHGCLFIACFVLVLTQSSIFSLLAIAIDR
YIAIRIPLR----------VTGTRAKGIIAICWVLSFAIGLTPMLGWNNC----------
PMNYMVYFNFFACVLVPLLLMLGVYLRIFLAA----------ARSTLQKEVHAAKSLAII
VGLFALCWLPLHIINCFTFFCPDC----------HAPLWLMYLAIVLSHTNSVVNPFIYA
YRIREFRQTFRKII----------
>AA2BR_HUMAN
ETQDALYVALELVIAALSVAGNVLVCAAVGTANTL----------QTPTNYFLVSLAAAD
VAVGLFAIPFAITISLG----------FCTDFYGCLFLACFVLVLTQSSIFSLLAVAVDR
YLAICVPLR----------VTGTRARGVIAVLWVLAFGIGLTPFLGWNSK----------
PMSYMVYFNFFGCVLPPLLIMLVIYIKIFLVA----------SRTTLQREIHAAKSLAMI
VGIFALCWLPVHAVNCVTLFQPAQ----------NKPKWAMNMAILLSHANSVVNPIVYA
YRNRDFRYTFHKII----------
>AA3R_HUMAN
SLANVTYITMEIFIGLCAIVGNVLVICVVKLNPSL----------QTTTFYFIVSLALAD
IAVGVLVMPLAIVVSLG----------ITIHFYSCLFMTCLLLIFTHASIMSLLAIAVDR
YLRVKLTVR----------TTHRRIWLALGLCWLVSFLVGLTPMFGWNMK----------
RMDYMVYFSFLTWIFIPLVVMCAIYLDIFYII----------TGAFYGREFKTAKSLFLV
LFLFALSWLPLSIINCIIYFNG------------EVPQLVLYMGILLSHANSMMNPIVYA
YKIKKFKETYLLIL----------
>5HT1A_HUMAN
VSYQVITSLLLGTLIFCAVLGNACVVAAIALERSL----------QNVANYLIGSLAVTD
LMVSVLVLPMAALYQVL----------WTLGQVTCDLFIALDVLCCTSSILHLCAIALDR
YWAITDPID----------RTPRRAAALISLTWLIGFLISIPPMLGWRTP----------
KDHGYTIYSTFGAFYIPLLLMLVLYGRIFRAA----------RKMALARERKTVKTLGII
MGTFILCWLPFFIVALVLPFCES-----------HMPTLLGAIINWLGYSNSLLNPVIYA
YFNKDFQNAFKKII----------
>5HT1B_HUMAN
LPWKVLLVMLLALITLATTLSNAFVIATVYRTRKL----------HTPANYLIASLAVTD
LLVSILVMPISTMYTVT----------WTLGQVVCDFWLSSDITCCTASILHLCVIALDR
YWAITDAVE----------RTPKRAAVMIALVWVFSISISLPPFFWRQAK----------
DHILYTVYSTVGAFYFPTLLLIALYGRIYVEA----------KKLMAARERKATKTLGII
LGAFIVCWLPFFIISLVMPICKDA----------WFHLAIFDFFTWLGYLNSLINPIIYT
MSNEDFKQAFHKLI----------
>5HT1D_HUMAN
QALKISLAVVLSVITLATVLSNAFVLTTILLTRKL----------HTPANYLIGSLATTD
LLVSILVMPISIAYTIT----------WNFGQILCDIWLSSDITCCTASILHLCVIALDR
YWAITDALE----------RTAGHAATMIAIVWAISICISIPPLFWRQAK----------
SQISYTIYSTCGAFYIPSVLLIILYGRIYRAA----------KRISAARERKATKILGII
LGAFIICWLPFFVVSLVLPICRDS----------WIHPALFDFFTWLGYLNSLINPIIYT
VFNEEFRQAFQKIV----------
>5HT1E_HUMAN
ITEKMLICMTLVVITTLTTLLNLAVIMAIGTTKKL----------HQPANYLICSLAVTD
LLVAVLVMPLSIIYIVM----------WKLGYFLCEVWLSVDMTCCTCSILHLCVIALDR
YWAITNAIE----------RTAKRAALMILTVWTISIFISMPPLFWRSHR----------
DHVIYTIYSTLGAFYIPLTLILILYYRIYHAA----------QQISSTRERKAARILGLI
LGAFILSWLPFFIKELIVGLSIY-----------TVSSEVADFLTWLGYVNSLINPLLYT
SFNEDFKLAFKKLI----------
>5HT1F_HUMAN
MPSKILVSLTLSGLALMTTTINSLVIAAIIVTRKL----------HHPANYLICSLAVTD
FLVAVLVMPFSIVYIVR----------WIMGQVVCDIWLSVDITCCTCSILHLSAIALDR
YRAITDAVE----------RTPKHAGIMITIVWIISVFISMPPLFWRHQG----------
DHIVSTIYSTFGAFYIPLALILILYYKIYRAA----------QKISGTRERKAATTLGLI
LGAFVICWLPFFVKELVVNVCDKC----------KISEEMSNFLAWLGYLNSLINPLIYT
IFNEDFKKAFQKLV----------
>5HT2A_HUMAN
LQEKNWSALLTAVVIILTIAGNILVIMAVSLEKKL----------QNATNYFLMSLAIAD
MLLGFLVMPVSMLTILY----------WPLPSKLCAVWIYLDVLFSTASIMHLCAISLDR
YVAIQNPIH----------NSRTKAFLKIIAVWTISVGISMPIPVFGLQD----------
ADDNFVLIGSFVSFFIPLTIMVITYFLTIKSL----------TMQSISNEQKACKVLGIV
FFLFVVMWCPFFITNIMAVICKES----------DVIGALLNVFVWIGYLSSAVNPLVYT
LFNKTYRSAFSRYI----------
>5HT2B_HUMAN
GNKLHWAALLILMVIIPTIGGNTLVILAVSLEKKL----------QYATNYFLMSLAVAD
LLVGLFVMPIALLTIMF----------WPLPLVLCPAWLFLDVLFSTASIMHLCAISVDR
YIAIKKPIQ----------NSRATAFIKITVVWLISIGIAIPVPIKGIET----------
RFGDFMLFGSLAAFFTPLAIMIVTYFLTIHAL----------SVQTISNEQRASKVLGIV
FFLFLLMWCPFFITNITLVLCDS-----------TTLQMLLEIFVWIGYVSSGVNPLVYT
LFNKTFRDAFGRYI----------
>5HT2C_HUMAN
DGVQNWPALSIVIIIIMTIGGNILVIMAVSMEKKL----------HNATNYFLMSLAIAD
MLVGLLVMPLSLLAILY----------WPLPRYLCPVWISLDVLFSTASIMHLCAISLDR
YVAIRNPIE----------NSRTKAIMKIAIVWAISIGVSVPIPVIGLRD----------
NDPNFVLIGSFVAFFIPLTIMVITYCLTIYVL----------TMQAINNERKASKVLGIV
FFVFLIMWCPFFITNILSVLCEKS----------KLMEKLLNVFVWIGYVCSGINPLVYT
LFNKIYRRAFSNYL----------
>5HT4R_HUMAN
SVEKVVLLTFLSTVILMAILGNLLVMVAVCWDRQL----------KIKTNYFIVSLAFAD
LLVSVLVMPFGAIELVQ----------WIYGEVFCLVRTSLDVLLTTASIFHLCCISLDR
YYAICCQPL----------MTPLRIALMLGGCWVIPTFISFLPIMQGWNN----------
NK-PYAITCSVVAFYIPFLLMVLAYYRIYVTA----------STHRMRTETKAAKTLCII
MGCFCLCWAPFFVTNIVDPFIDY-----------TVPGQVWTAFLWLGYINSGLNPFLYA
FLNKSFRRAFLIIL----------
>5HT5A_HUMAN
SVFGVLILTLLGFLVAATFAWNLLVLATILRVRTF----------HRVPHNLVASMAVSD
VLVAALVMPLSLVHELS----------WQLGRRLCQLWIACDVLCCTASIWNVTAIALDR
YWSITRHME----------TRKCVSNVMIALTWALSAVISLAPLLFGWGE----------
REPSYAVFSTVGAFYLPLCVVLFVYWKIYKAA----------DTWREQKEQRAALMVGIL
IGVFVLCWIPFFLTELISPLCSC-----------DIPAIWKSIFLWLGYSNSFFNPLIYT
AFNKNYNSAFKNFF----------
>5HT6R_HUMAN
PGGSGWVAAALCVVIALTAAANSLLIALICTQPAL----------RNTSNFFLVSLFTSD
LMVGLVVMPPAMLNALY----------WVLARGLCLLWTAFDVMCCSASILNLCLISLDR
YLLILSPLR----------MTPLRALALVLGAWSLAALASFLPLLLGWHE----------
ASLPFVLVASGLTFFLPSGAICFTYCRILLAA----------ATKHSRKALKASLTLGIL
LGMFFVTWLPFFVANIVQAVCD------------CISPGLFDVLTWLGYCNSTMNPIIYP
LFMRDFKRALGRFL----------
>5HT7R_HUMAN
RVEKVVIGSILTLITLLTIAGNCLVVISVCFVKKL----------RQPSNYLIVSLALAD
LSVAVAVMPFVSVTDLI----------WIFGHFFCNVFIAMDVMCCTASIMTLCVISIDR
YLGITRPLT----------QNGKCMAKMILSVWLLSASITLPPLFGWAQN----------
QDFGYTIYSTAVAFYIPMSVMLFMYYQIYKAA----------NISIFKREQKAATTLGII
VGAFTVCWLPFFLLSTARPFICGT----------CIPLWVERTFLWLGYANSLINPFIYA
FFNRDLRTTYRSLL----------
>ACM1_HUMAN
PWQVAFIGITTGLLSLATVTGNLLVLISFKVNTEL----------KTVNNYFLLSLACAD
LIIGTFSMNLYTTYLLM----------WALGTLACDLWLALDYVASNASVMNLLLISFDR
YFSVTRPLS----------RTPRRAALMIGLAWLVSFVLWAPAILFWQYL----------
SQPIITFGTAMAAFYLPVTVMCTLYWRIYRET----------KTFSLVKEKKAARTLSAI
LLAFILTWTPYNIMVLVSTFCKD-----------CVPETLWELGYWLCYVNSTINPMCYA
LCNKAFRDTFRLLL----------
>ACM2_HUMAN
TFEVVFIVLVAGSLSLVTIIGNILVMVSIKVNRHL----------QTVNNYFLFSLACAD
LIIGVFSMNLYTLYTVI----------WPLGPVVCDLWLALDYVVSNASVMNLLIISFDR
YFCVTKPLT----------RTTKMAGMMIAAAWVLSFILWAPAILFWQFI----------
SNAAVTFGTAIAAFYLPVIIMTVLYWHISRAS----------KKPPPSREKKVTRTILAI
LLAFIITWAPYNVMVLINTFCAP-----------CIPNTVWTIGYWLCYINSTINPACYA
LCNATFKKTFKHLL----------
>ACM3_HUMAN
VWQVVFIAFLTGILALVTIIGNILVIVSFKVNKQL----------KTVNNYFLLSLACAD
LIIGVISMNLFTTYIIM----------WALGNLACDLWLAIDYVASNASVMNLLVISFDR
YFSITRPLT----------RTTKRAGVMIGLAWVISFVLWAPAILFWQYF----------
SEPTITFGTAIAAFYMPVTIMTILYWRIYKET----------KRMSLVKEKKAAQTLSAI
LLAFIITWTPYNIMVLVNTFCDS-----------CIPKTFWNLGYWLCYINSTVNPVCYA
LCNKTFRTTFKMLL----------
>ACM4_HUMAN
TVEMVFIATVTGSLSLVTVVGNILVMLSIKVNRQL----------QTVNNYFLFSLACAD
LIIGAFSMNLYTVYIIK----------WPLGAVVCDLWLALDYVVSNASVMNLLIISFDR
YFCVTKPLT----------RTTKMAGLMIAAAWVLSFVLWAPAILFWQFV----------
SNPAVTFGTAIAAFYLPVVIMTVLYIHISLAS----------KRQMAARERKVTRTIFAI
LLAFILTWTPYNVMVLVNTFCQS-----------CIPDTVWSIGYWLCYVNSTINPACYA
LCNATFKKTFRHLL----------
>ACM5_HUMAN
LWEVITIAAVTAVVSLITIVGNVLVMISFKVNSQL----------KTVNNYYLLSLACAD
LIIGIFSMNLYTTYILM----------WALGSLACDLWLALDYVASNASVMNLLVISFDR
YFSITRPLT----------RTPKRAGIMIGLAWLISFILWAPAILCWQYL----------
SEPTITFGTAIAAFYIPVSVMTILYCRIYRET----------KRVVLVKERKAAQTLSAI
LLAFIITWTPYNIMVLVSTFCDK-----------CVPVTLWHLGYWLCYVNSTVNPICYA
LCNRTFRKTFKMLL----------
>ADA1A_HUMAN
ISKAILLGVILGGLILFGVLGNILVILSVACHRHL----------HSVTHYYIVNLAVAD
LLLTSTVLPFSAIFEVL----------WAFGRVFCNIWAAVDVLCCTASIMGLCIISIDR
YIGVSYPLR----------VTQRRGLMALLCVWALSLVISIGPLFGWRQP----------
EEPGYVLFSALGSFYLPLAIILVMYCRVYVVA----------RLLKFSREKKAAKTLGIV
VGCFVLCWLPFFLVMPIGSFFPDF-----------PSETVFKIVFWLGYLNSCINPIIYP
CSSQEFKKAFQNVL----------
>ADA1B_HUMAN
ITRAISVGLVLGAFILFAIVGNILVILSVACNRHL----------RTPTNYFIVNLAMAD
LLLSFTVLPFSAALEVL----------WVLGRIFCDIWAAVDVLCCTASILSLCAISIDR
YIGVRYSLQ----------VTRRKAILALLSVWVLSTVISIGPLLGWKEP----------
EEPFYALFSSLGSFYIPLAVILVMYCRVYIVA----------KLFKFSREKKAAKTLGIV
VGMFILCWLPFFIALPLGSLFSTL----------KPPDAVFKVVFWLGYFNSCLNPIIYP
CSSKEFKRAFVRIL----------
>ADA1D_HUMAN
SAQGVGVGVFLAAFILMAVAGNLLVILSVACNRHL----------QTVTNYFIVNLAVAD
LLLSATVLPFSATMEVL----------WAFGRAFCDVWAAVDVLCCTASILSLCTISVDR
YVGVRHSLK----------MTERKAAAILALLWVVALVVSVGPLLGWKEP----------
EEAGYAVFSSVCSFYLPMAVIVVMYCRVYVVA----------RLLKFSREKKAAKTLAIV
VGVFVLCWFPFFFVLPLGSLFPQL----------KPSEGVFKVIFWLGYFNSCVNPLIYP
CSSREFKRAFLRLL----------
>ADA2A_HUMAN
LQVTLTLVCLAGLLMLLTVFGNVLVIIAVFTSRAL----------KAPQNLFLVSLASAD
ILVATLVIPFSLANEVM----------WYFGKAWCEIYLALDVLFCTSSIVHLCAISLDR
YWSITQAIE----------RTPRRIKAIIITVWVISAVISFPPLISIEKK----------
DQKWYVISSCIGSFFAPCLIMILVYVRIYQIA----------WRGRQNREKRFTFVLAVV
IGVFVVCWFPFFFTYTLTAVGCS------------VPRTLFKFFFWFGYCNSSLNPVIYT
IFNHDFRRAFKKIL----------
>ADA2B_HUMAN
VQATAAIAAAITFLILFTIFGNALVILAVLTSRSL----------RAPQNLFLVSLAAAD
ILVATLIIPFSLANELL----------WYFRRTWCEVYLALDVLFCTSSIVHLCAISLDR
YWAVSRALE----------RTPRRIKCIILTVWLIAAVISLPPLIYKGDQ----------
QEAWYILASSIGSFFAPCLIMILVYLRIYLIA----------RRAQLTREKRFTFVLAVV
IGVFVLCWFPFFFSYSLGAICPKH----------KVPHGLFQFFFWIGYCNSSLNPVIYT
IFNQDFRRAFRRIL----------
>ADA2C_HUMAN
AGAVAGLAAVVGFLIVFTVVGNVLVVIAVLTSRAL----------RAPQNLFLVSLASAD
ILVATLVMPFSLANELM----------WYFGQVWCGVYLALDVLFCTSSIVHLCAISLDR
YWSVTQAVE----------RTPRRVKATIVAVWLISAVISFPPLVSLYRQ----------
DETWYILSSCIGSFFAPCLIMGLVYARIYRVA----------RKVAQAREKRFTFVLAVV
MGVFVLCWFPFFFSYSLYGICREA----------QVPGPLFKFFFWIGYCNSSLNPVIYT
VFNQDFRRSFKHIL----------
>ADRB1_HUMAN
QQWTAGMGLLMALIVLLIVAGNVLVIVAIAKTPRL----------QTLTNLFIMSLASAD
LVMGLLVVPFGATIVVW----------WEYGSFFCELWTSVDVLCVTASIETLCVIALDR
YLAITSPFR----------LTRARARGLVCTVWAISALVSFLPILMHWWR----------
TNRAYAIASSVVSFYVPLCIMAFVYLRVFREA----------SRLVALREQKALKTLGII
MGVFTLCWLPFFLANVVKAFHRE-----------LVPDRLFVFFNWLGYANSAFNPIIYC
RSPDFRKAFQRLLC----------
>ADRB2_HUMAN
EVWVVGMGIVMSLIVLAIVFGNVLVITAIAKFERL----------QTVTNYFITSLACAD
LVMGLAVVPFGAAHILM----------WTFGNFWCEFWTSIDVLCVTASIETLCVIAVDR
YFAITSPFK----------LTKNKARVIILMVWIVSGLTSFLPIQMHWYR----------
TNQAYAIASSIVSFYVPLVIMVFVYSRVFQEA----------SSKFCLKEHKALKTLGII
MGTFTLCWLPFFIVNIVHVIQDN-----------LIRKEVYILLNWIGYVNSGFNPLIYC
RSPDFRIAFQELLC----------
>ADRB3_HUMAN
PWEAALAGALLALAVLATVGGNLLVIVAIAWTPRL----------QTMTNVFVTSLAAAD
LVMGLLVVPPAATLALT----------WPLGATGCELWTSVDVLCVTASIETLCALAVDR
YLAVTNPLR----------VTKRCARTAVVLVWVVSAAVSFAPIMSQWWR----------
SNMPYVLLSSSVSFYLPLLVMLFVYARVFVVA----------ARLLPLREHRALCTLGLI
MGTFTLCWLPFFLANVLRALGGPS----------LVPGPAFLALNWLGYANSAFNPLIYC
RSPDFRSAFRRLLC----------
>DRD1_HUMAN
FSVRILTACFLSLLILSTLLGNTLVCAAVIRFRHL----------SKVTNFFVISLAVSD
LLVAVLVMPWKAVAEIA----------FWPFGSFCNIWVAFDIMCSTASILNLCVISVDR
YWAISSPFR----------MTPKAAFILISVAWTLSVLISFIPVQLSWHK----------
LSRTYAISSSVISFYIPVAIMIVTYTRIYRIA----------FKMSFKRETKVLKTLSVI
MGVFVCCWLPFFILNCILPFCGSG----------CIDSNTFDVFVWFGWANSSLNPIIYA
FNADFRKAFSTLLG----------
>DRD2_HUMAN
RPHYNYYATLLTLLIAVIVFGNVLVCMAVSREKAL----------QTTTNYLIVSLAVAD
LLVATLVMPWVVYLEVV----------WKFSRIHCDIFVTLDVMMCTASILNLCAISIDR
YTAVAMPML----------SSKRRVTVMISIVWVLSFTISCPLLFGLNNA----------
ANPAFVVYSSIVSFYVPFIVTLLVYIKIYIVL----------RKLSQQKEKKATQMLAIV
LGVFIICWLPFFITHILNIHCDC-----------NIPPVLYSAFTWLGYVNSAVNPIIYT
TFNIEFRKAFLKIL----------
>DRD3_HUMAN
ARPHAYYALSYCALILAIVFGNGLVCMAVLKERAL----------QTTTNYLVVSLAVAD
LLVATLVMPWVVYLEVT----------WNFSRICCDVFVTLDVMMCTASILNLCAISIDR
YTAVVMPVH----------SSCRRVALMITAVWVLAFAVSCPLLFGFNTT----------
SNPDFVIYSSVVSFYLPFGVTVLVYARIYVVL----------PRGVPLREKKATQMVAIV
LGAFIVCWLPFFLTHVLNTHCQTC----------HVSPELYSATTWLGYVNSALNPVIYT
TFNIEFRKAFLKIL----------
>DRD4_HUMAN
AGQGAAALVGGVLLIGAVLAGNSLVCVSVATERAL----------QTPTNSFIVSLAAAD
LLLALLVLPLFVYSEVQ----------WLLSPRLCDALMAMDVMLCTASIFNLCAISVDR
FVAVAVPLR----------GGSRRQLLLIGATWLLSAAVAAPVLCGLNDV----------
EDRDYVVYSSVCSFFLPCPLMLLLYWATFRGL----------RAKITGRERKAMRVLPVV
VGAFLLCWTPFFVVHITQALCPAC----------SVPPRLVSAVTWLGYVNSALNPVIYT
VFNAEFRNVFRKAL----------
>DRD5_HUMAN
GPSQVVTACLLTLLIIWTLLGNVLVCAAIVRSRHL----------ANMTNVFIVSLAVSD
LFVALLVMPWKAVAEVA----------YWPFGAFCDVWVAFDIMCSTASILNLCVISVDR
YWAISRPFR----------MTQRMALVMVGLAWTLSILISFIPVQLNWHR----------
LNRTYAISSSLISFYIPVAIMIVTYTRIYRIA----------LRASIKKETKVLKTLSVI
MGVFVCCWLPFFILNCMVPFCSGH----------CVSETTFDVFVWFGWANSSLNPVIYA
FNADFQKVFAQLLG----------
>HRH1_HUMAN
SPQLMPLVVVLSTICLVTVGLNLLVLYAVRSERKL----------HTVGNLYIVSLSVAD
LIVGAVVMPMNILYLLM----------WSLGRPLCLFWLSMDYVASTASIFSVFILCIDR
YRSVQQPLR----------RTKTRASATILGAWFLSFLWVIPILGWNHFM----------
DVTWFKVMTAIINFYLPTLLMLWFYAKIYKAV----------SGLHMNRERKAAKQLGFI
MAAFILCWIPYFIFFMVIAFCKN-----------CCNEHLHMFTIWLGYINSTLNPLIYP
LCNENFKKTFKRIL----------
>HRH2_HUMAN
TACKITITVVLAVLILITVAGNVVVCLAVGLNRRL----------RNLTNCFIVSLAITD
LLLGLLVLPFSAIYQLS----------WSFGKVFCNIYTSLDVMLCTASILNLFMISLDR
YCAVMDPLR----------VTPVRVAISLVLIWVISITLSFLSIHLGWNS----------
VNEVYGLVDGLVTFYLPLLIMCITYYRIFKVA----------WKAATIREHKATVTLAAV
MGAFIICWFPYFTAFVYRGLRGDD----------AINEVLEAIVLWLGYANSALNPILYA
ALNRDFRTGYQQLF----------
>HRH3_HUMAN
AAWTAVLAALMALLIVATVLGNALVMLAFVADSSL----------RTQNNFFLLNLAISD
FLVGAFCIPLYVPYVLT----------WTFGRGLCKLWLVVDYLLCTSSAFNIVLISYDR
FLSVTRAVS----------GDTRRAVRKMLLVWVLAFLLYGPAILSWEYL----------
YNWYFLITASTLEFFTPFLSVTFFNLSIYLNI----------QRFRLSRDRKVAKSLAVI
VSIFGLCWAPYTLLMIIRAACHGH----------CVPDYWYETSFWLLWANSAVNPVLYP
LCHHSFRRAFTKLL----------
>HRH4_HUMAN
LSTRVTLAFFMSLVAFAIMLGNALVILAFVVDKNL----------RHRSSYFFLNLAISD
FFVGVISIPLYIPHTLF----------WDFGKEICVFWLTTDYLLCTASVYNIVLISYDR
YLSVSNAVS----------TGVLKIVTLMVAVWVLAFLVNGPMILVSESW----------
SEWYILAITSFLEFVIPVILVAYFNMNIYWSL----------EHVELLRARRLAKSLAIL
LGVFAVCWAPYSLFTIVLSFYSSA----------GPKSVWYRIAFWLQWFNSFVNPLLYP
LCHKRFQKAFLKIF----------
>TAAR1_HUMAN
NDVRASLYSLMVLIILTTLVGNLIVIVSISHFKQL----------HTPTNWLIHSMATVD
FLLGCLVMPYSMVRSAE----------WYFGEVFCKIHTSTDIMLSSASIFHLSFISIDR
YYAVCDPLR----------MNILVICVMIFISWSVPAVFAFGMIFLELNF----------
FSKISGVLTFMTSFYIPGSIMLCVYYRIYLIA----------NGISQSKERKAVKTLGIV
MGVFLICWCPFFICTVMDPFLHY-----------IIPPTLNDVLIWFGYLNSTFNPMVYA
FFYPWFRKALKMML----------
>TAAR2_HUMAN
LGVRVAMYSFMAGSIFITIFGNLAMIISISYFKQL----------HTPTNFLILSMAITD
FLLGFTIMPYSMIRSVE----------WYFGLTFCKIYYSFDLMLSITSIFHLCSVAIDR
FYAICYPLL----------ITIPVIKRLLLLCWSVPGAFAFGVVFSEAYA----------
FNKLWGTTLFMAGFFTPGSMMVGIYGKIFAVS----------QNNQVKKDKKAAKTLGIV
IGVFLLCWFPCFFTILLDPFLNF-----------STPVVLFDALTWFGYFNSTCNPLIYG
FFYPWFRRALKYIL----------
>TAAR3_HUMAN
FSCPGDNVFGYDWSHDYPLFGNLVIMVSISHFKQL----------HSPTNFLILSMATTD
FLLGFVIMPYSIMRSVE----------WYFGDGFCKFHTSFDMMLRLTSIFHLCSIAIDR
FYAVCYPLH----------MTNSTIKQLLAFCWSVPALFSFGLVLSEADV----------
FNKFWGTILFTTCFFTPGSIMVGIYGKIFIVS----------KHLSKKKDRKAAKTLGIV
MGVFLACWLPCFLAVLIDPYLDY-----------STPILILDLLVWLRYFNSTCNPLIHG
FFNPWFQKAFKYIV----------
>TAAR5_HUMAN
LGIQLVIYLACAAGMLIIVLGNVFVAFAVSYFKAL----------HTPTNFLLLSLALAD
MFLGLLVLPLSTIRSVE----------WFFGDFLCRLHTYLDTLFCLTSIFHLCFISIDR
HCAICDPLL----------FTVRVALRYILAGWGVPAAYTSLFLYTDVVE----------
LLNKFWGWLNFPLFFVPCLIMISLYVKIFVVA----------LAGAAKHERKAAKTLGIA
VGIYLLCWLPFTIDTMVDSLLHF-----------ITPPLVFDIFIWFAYFNSACNPIIYV
FSYQWFRKALKLTL----------
>TAAR6_HUMAN
PGSRVILYIVFGFGAVLAVFGNLLVMISILHFKQL----------HSPTNFLVASLACAD
FLVGVTVMPFSMVRTVE----------WYFGRSFCTFHTCCDVAFCYSSLFHLCFISIDR
YIAVTDPLV----------FTVSVSGICISVSWILPLMYSGAVFYTGVYD----------
VVNQNWVLTDFLSFFIPTFIMIILYGNIFLVA----------KARVARRERKAAKTLGVT
VVAFMISWLPYSIDSLIDAFMGF-----------ITPACIYEICCWCAYYNSAMNPLIYA
LFYPWFRKAIKVIV----------
>TAAR8_HUMAN
PGSRVILYTAFSFGSLLAVFGNLLVMTSVLHFKQL----------HSPTNFLIASLACAD
FLVGVTVMLFSMVRTVE----------WYFGAKFCTLHSCCDVAFCYSSVLHLCFICIDR
YIVVTDPLV----------FTVSVSGICISVSWILPLTYSGAVFYTGVND----------
IVSQGWVLIDFLLFFIPTLVMIILYSKIFLIA----------KIRVAKRERKAAKTLGVT
VLAFVISWLPYTVDILIDAFMGF-----------LTPAYIYEICCWSAYYNSAMNPLIYA
LFYPWFRKAIKLIL----------
>TAAR9_HUMAN
PGPRSILYAVLGFGAVLAAFGNLLVMIAILHFKQL----------HTPTNFLIASLACAD
FLVGVTVMPFSTVRSVE----------WYFGDSYCKFHTCFDTSFCFASLFHLCCISVDR
YIAVTDPLT----------FTVSVSGICIVLSWFFSVTYSFSIFYTGANE----------
PLNQNWVLLCFLLFFIPNVAMVFIYSKIFLVA----------KERVAKRERKAAKTLGIA
MAAFLVSWLPYLVDAVIDAYMNF-----------ITPPYVYEILVWCVYYNSAMNPLIYA
FFYQWFGKAIKLIV----------
>O3FA1_HUMAN
LVLAAVETTVLVLIFAVSLLGNVCALVLVARRRR-----------RGATACLVLNLFCAD
LLFISAIPLVLAVRWTE----------WLLGPVACHLLFYVMTLSGSVTILTLAAVSLER
MVCIVHLQR----------PGRRARAVLLALIWGYSAVAALPLCVFFRVV----------
GEISWDVSFVTLNFLVPGLVIVISYSKILQTS----------QIRVSQQDFRLFRTLFLL
MVSFFIMWSPIIITILLILIQNFK----------VIWPSLFFWVVAFTFANSALNPILYN
MTLCRNEWKKIFCC----------
>GP139_HUMAN
CGLGFVPVVYYSLLLCLGLPANILTVIILSQLVAR----------QKSSYNYLLALAAAD
ILVLFFIVFVDFLLEDF----------MQMPQVPDKIIEVLEFSSIHTSIWITVPLTIDR
YIAVCHPLK----------SYPARTRKVIVSVYITCFLTSIPYYWWPNIW----------
VHHVLIWIHCFTVYLVPCSIFFILNSIIVYKL----------FRLRGYSTGKTTAILFTI
TSIFATLWAPRIIMILYHLYGAPI----------WLVHIMSDIANMLALLNTAINFFLYC
FISKRFRTMAAATL----------
>GP142_HUMAN
CVAGVIPVIYYSVLLGLGLPVSLLTAVALARLATR----------RRPSYYYLLALTASD
IIIQVVIVFAGFLLQGA----------RQVPQAVVRTANILEFAANHASVWIAILLTVDR
YTALCHPLH----------SSPGRTRRAIAAVLSAALLTGIPFYWWLDMW----------
LDEVLKWAHCLTVYFIPCGVFLVTNSAIIHRL----------RSGLQPRVGKSTAILLGI
TTLFTLLWAPRVFVMLYHMYVAPV----------WRVHLALDVANMVAMLHTAANFGLYC
FVSKTFRATVRQVI----------
>GP146_HUMAN
LGLSLLSLLGLVVGVPVGLCYNALLVLANLHSKAS----------MTMPDVYFVNMAVAG
LVLSALAPVHLLGPPSS----------WSVGGEVHVALQIPFNVSSLVAMYSTALLSLDH
YIERALPRT----------ASVYNTRHVCGFVWGGALLTSFSSLLFYICS----------
NAEAADATLVFIGYVVPALATLYALVLLSRVR----------DRDTGRLEPSAHRLLVAT
VCTQFGLWTPHYLILLGHTVIISR----------GLLHFVKDFSKLLAFSSSFVTPLLYR
YMNQSFPSKLQRLM----------
>GP148_HUMAN
SSMLYWLFLPSSLLAAATLAVSPLLLVTILRNQRL----------QEPHYLLPANILLSD
LAYILLHMLISSSSLGG----------WELGRMACGILTDAVFAACTSTILSFTAIVLHT
YLAVIHPLR----------MSHGAAWKAVALIWLVACCFPTFLIWLSKWQ----------
LVIVTYTSILCVLFLCTALIANCFWRIYAEAK----------TSGIWGQGYSRARGTLLI
HSVLITLYVSTGVVFSLDMVLTRY----------THTWLLAANSEVLMMLPRAMLTYLYL
LRYRQLLGMVRGHL----------
>GP150_HUMAN
PPSRRVRLVFLGVILVVAVAGNTTVLCRLCGGGGP----------RRKMDFLLVQLALAD
LYACGGTALSQLAWELL----------AATGDLACRFLQLLQASGRGASAHLVVLIALER
RRAVRLPHG----------RALAALGWLLALLLALPPAFVVRGDSPSPLP----------
HLQVYAFYEAVAGFVAPVTVLGVACGHLLSVW----------PSALPRAKVQSLKMSLLL
ALLFVGCELPYFAARLAAAWSSGP----------WEGEGLSAALRVVAMANSALNPFVYL
FFQAGDCRLRRQLR----------
>GP160_HUMAN
TNQPLDVNYLLFLIILGKILLNILTLGMRRKNTC-----------QNFMEYFCISLAFVD
LLLLVNISIILYFRDFV----------RFTKYHICLFTQIISFTYGFLHYPVFLTACIDY
CLNFSKTTK----------CQKLFYFFTVILIWISVLAYVLGDPAIYQSL----------
WLSFFMVMILFVAFITCWEEVTTLVQAIRITS----------SSHSSYTVRSKKIFLSKL
IVCFLSTWLPFVLLQVIIVLLKV-----------QIPAYIEMNIPWLYFVNSFLIATVYW
FNCHKLNLKDIGLP----------
>GP161_HUMAN
GGVIITQFIAIIVITIFVCLGNLVIVVTLYKKSYL----------LTLSNKFVFSLTLSN
FLLSVLVLPFVVTSSIR----------WIFGVVWCNFSALLYLLISSASMLTLGVIAIDR
YYAVLYPMV----------ITGNRAVMALVYIWLHSLIGCLPPLFGWSSV----------
REPGYTAFWQIWCALFPFLVMLVCYGFIFRVA----------YREPFVQRQRTSRLFSIS
NRITDLGLSPHLTALMAGGQPLGH----------SCSQDSGTDMMLLEDYTSDDNPPSHC
TCPPKRRSSVTFED----------
>GPBAR_HUMAN
SPIPKGALGLSLALASLIITANLLLALGIAWDRRL----------SPPAGCFFLSLLLAG
LLTGLALPTLPGLWNQ-----------SRRGYWSCLLVYLAPNFSFLSLLANLLLVHGER
YMAVLRPL-----------QPPGSIRLALLLTWAGPLLFASLPALGWNHW----------
IFPAPYLYLEVYGLLLPAVGAAAFLSVRVLAT----------SALARALTWRQARAQAGA
MLLFGLCWGPYVATLLLSVLAYEQ----------PLGPGTLLSLLSLGSASAAAVPVAMG
LGDQRYTAPWRAAA----------
>GPR21_HUMAN
VNFCLLEVLIIVFLTVLIISGNIIVIFVFHCAPLL----------HHTTSYFIQTMAYAD
LFVGVSCVVPSLSLLHH----------PVEESLTCQIFGFVVSVLKSVSMASLACISIDR
YIAITKPLT----------VTPWRLRLCIFLIWLYSTLVFLPSFFHWGKP----------
TDSYFTLFIVMMLYAPAALIVCFTYFNIFRIC----------GEVQACPDKRYAMVLFRI
TSVFYILWLPYIIYFLLESSTGH------------SNRFASFLTTWLAISNSFCNCVIYS
LSNSVFQRGLKRLS----------
>GPR22_HUMAN
LSFQVSLTGFLMLEIVLGLGSNLTVLVLYCMKSNL----------NSVSNIITMNLHVLD
VIICVGCIPLTIVILLL----------ESNTALICCFHEACVSFASVSTAINVFAITLDR
YDISVKPAN----------LTMGRAVMLMISIWIFSFFSFLIPFIEVNFF----------
LGMYYHLLVQIPIFFFTVVVMLITYTKILQAL----------HRERRERQKRVFRMSLLI
ISTFLLCWTPISVLNTTILCLGPS----------DLLVKLRLCFLVMAYGTTIFHPLLYA
FTRQKFQKVLKSKM----------
>GPR26_HUMAN
NSWDAGLAGLLVGTMGVSLLSNALVLLCLLHSADI----------RQAPALFTLNLTCGN
LLCTVVNMPLTLAGVVA----------QPAGDRLCRLAAFLDTFLAANSMLSMAALSIDR
WVAVVFPLS----------MRLRDAALMVAYTWLHALTFPAAALALSWLG----------
RFAVFTGAFHALSFLLSFVVLCCTYLKVLKVA----------LEEQKRRRQRATKKISTF
IGTFLVCFAPYVITRLVELFSTV-----------PIGSHWGVLSKCLAYSKAASDPFVYS
LLRHQYRKSCKEIL----------
>GPR45_HUMAN
APLRISLAIVMLLMTVVGFLGNTVVCIIVYQRPAM----------RSAINLLLATLAFSD
IMLSLCCMPFTAVTLIT----------WHFGDHFCRLSATLYWFFVLEGVAILLIISVDR
FLIIVQRQD----------LNPRRAKVIIAVSWVLSFCIAGPSLTGWTLV----------
ADRAYVVTLVVAVFFAPFGVMLCAYMCILNTV----------VSVDLSFKTKAFTTILIL
FVGFSLCWLPHSVYSLLSVFSQRF----------SSFYATSTCVLWLSYLKSVFNPIVYC
WRIKKFREACIELL----------
>GPR52_HUMAN
VDVCIFETVVIVLLTFLIIAGNLTVIFVFHCAPLL----------HYTTSYFIQTMAYAD
LFVGVSCLVPTLSLLHY----------GVHESLTCQVFGYIISVLKSVSMACLACISVDR
YLAITKPLS----------VTPCRLRICIILIWIYSCLIFLPSFFGWGKP----------
TSAYFTGFIVCLLYAPAAFVVCFTYFHIFKIC----------RETGHSPDRRYAMVLFRI
TSVFYMLWLPYIIYFLLESSRVL------------DNPTLSFLTTWLAISNSFCNCVIYS
LSNSVFRLGLRRLS----------
>GPR61_HUMAN
VASESVALFFMLLLDLTAVAGNAAVMAVIAKTPA------------LRKFVFVFHLCLVD
LLAALTLMPLAMLSSSA----------ALFGEVACRLYLFLSVCFVSLAILSVSAINVER
YYYVVHPMR----------MTLGLVASVLVGVWVKALAMASVPVLGRVSW----------
YCQLFVVVFAVLYFLLPLLLILVVYCSMFRVA----------TPHRTFGGGKAAVVLLAV
GGQFLLCWLPYFSFHLYVALSAQP----------ISTGQVESVVTWIGYFCFTSNPFFYG
CLNRQIRGELSKQF----------
>GPR62_HUMAN
EVAGSLGLILAAVVEVGALLGNGALLVVVLRTPG------------LRDALYLAHLCVVD
LLAAASIMPLGLLAAPP----------VRLGPAPCRAARFLSAALLPACTLGVAALGLAR
YRLIVHPLR----------GSRPPPVLVLTAVWAAAGLLGALSLLGTPPA----------
GLGPFRPLWALLAFALPALLLLGAYGGIFVVA----------PLRPRLPGGKAALAPALA
VGQFAACWLPYGCACLAPAAR---------------AAEAEAAVTWVAYSAFAAHPFLYG
LLQRPVRLALGRLS----------
>GPR63_HUMAN
LPLQITLSAIMIFILFVSFLGNLVVCLMVYQKAAM----------RSAINILLASLAFAD
MLLAVLNMPFALVTILT----------WIFGKFFCRVSAMFFWLFVIEGVAILLIISIDR
FLIIVQRQD----------LNPYRAKVLIAVSWATSFCVAFPLAVGNPDL----------
GYQAYVILISLISFFIPFLVILYSFMGILNTL----------MSIDMGFKTRAFTTILIL
FAVFIVCWAPFTTYSLVATFSKHF----------HNFFEISTWLLWLCYLKSALNPLIYY
WRIKKFHDACLDMM----------
>GPR75_HUMAN
TATLVTCTFLLAVIFCLGSYGNFIVFLSFFDPAFR----------RTNFDFMILNLSFCD
LFICGVTAPMFTFVLFF----------SSIPDAFCFTFHLTSSGFIIMSLKTVAVIALHR
LRMVLGKQP----------ASFPCTVLLTLLLWATSFTLATLATLKTSKS----------
VRKCPPVITVDASRPQPFMGVPVQGGGDPIQC----------INLSTAKDSKAVVTCVII
VLSVLVCCLPLGISLVQVVLSSNG----------FILYQFELFGFTLIFFKSGLNPFIYS
RNSAGLRRKVLWCL----------
>GPR78_HUMAN
GPGEALLAGLLVMVLAVALLSNALVLLCCAYSAEL----------TRASGVLLVNLSLGH
LLLAALDMPFTLLGVMR----------TPSAPGACQVIGFLDTFLASNAALSVAALSADQ
WLAVGFPLR----------LRPRYAGLLLGCAWGQSLAFSGAALGCSWLG----------
RFAAFTATLHAVGFVLPLAVLCLTSLQVHRVA----------LIQQKRRRHRATRKIGIA
IATFLICFAPYVMTRLAELVPFV-----------TVNAQWGILSKCLTYSKAVADPFTYS
LLRRPFRQVLAGMV----------
>GPR88_HUMAN
AGRRIPVSLLYSGLAIGGTLANGMVIYLVSSFRKL----------QTTSNAFIVNGCAAD
LSVCALWMPQEAVLGLL----------DGAGGSYRLLRGGLLGLGLTVSLLSHCLVALNR
YLLITRAPA----------YQRRHTAGMLALSWALALGLVLLLPPWAPRP----------
SVKRVSVLNFHLLHQLPGCAAAAAAFPGAQHA----------LHPRRAQRRLSGLSVLLL
CCVFLLATQPLVWVSLASGFSL------------PVPWGVQAASWLLCCALSALNPLLYT
WRNEEFRRSVRSVL----------
>Q5KU14_HUMAN
LVLSVVETTVLGLIFVVSLLGNVCALVLVARRRR-----------RGATASLVLNLFCAD
LLFTSAIPLVLVVRWTE----------WLLGPVVCHLLFYVMTMSGSVTILTLAAVSLER
MVCIVRLRR----------PGRRTQAALLAFIWGYSALAALPLCILFRVV----------
GEISWDVFFVTLNFLVPGLVIVISYSKILQIT----------QIRVSQQDYRLFRTLFLL
MVSFFIMWSPIIITILLILIQNFR----------VIWPSLFFWVVAFTFANSALNPILYN
MSLFRNEWRKIFCC----------
