# Supplementary material for: Evolution of chemokine receptors is driven by mutations in the sodium binding site
Source: PLoS Comput Biol. 2018 Jun 18;14(6):e1006209. doi: 10.1371/journal.pcbi.1006209 (PMC6037435; doi:10.1371/journal.pcbi.1006209)
Supplement: S2 File — Sequences are named by their Uniprot identifier. (AA) [file pcbi.1006209.s002.aa]

>AGTR1_HUMAN
NYIFVMIPTLYSIIFVVGIFGNSLVVIVIYFYMKL----------KTVASVFLLNLALAD
LCFLLTLPLWAVYTAME----------WPFGNYLCKIASASVSFNLYASVFLLTCLSIDR
YLAIVHPMK----------RTMLVAKVTCIIIWLLAGLASLPAIIHRNVF----------
LPIGLGLTKNILGFLFPFLIILTSYTLIWKAL----------IQKNKPRNDDIFKIIMAI
VLFFFFSWIPHQIFTFLDVLIQLG----------DIVDTAMPITICIAYFNNCLNPLFYG
FLGKKFKRYFLQLL----------
>AGTR2_HUMAN
DKHLDAIPILYYIIFVIGFLVNIVVVTLFCCQKGP----------KKVSSIYIFNLAVAD
LLLLATLPLWATYYSYR----------WLFGPVMCKVFGSFLTLNMFASIFFITCMSVDR
YQSVIYPFL----------RNPWQASYIVPLVWCMACLSSLPTFYFRDVR----------
WSAGIALMKNILGFIIPLIFIATCYFGIRKHL----------YGKNRITRDQVLKMAAAV
VLAFIICWLPFHVLTFLDALAWMG----------AVIDLALPFAILLGFTNSCVNPFLYC
FVGNRFQQKLRSVF----------
>APJ_HUMAN
KSSGALIPAIYMLVFLLGTTGNGLVLWTVFRSSRE----------RRSADIFIASLAVAD
LTFVVTLPLWATYTYRD----------WPFGTFFCKLSSYLIFVNMYASVFCLTGLSFDR
YLAIVRPVA----------RLRVSGAVATAVLWVLAALLAMPVMVLRTTG----------
WEVGLGVSSTTVGFVVPFTIMLTCYFFIAQTI----------RIEGLRKRRRLLSIIVVL
VVTFALCWMPYHLVKTLYMLGSLL----------LFLMNIFPYCTCISYVNSCLNPFLYA
FFDPRFRQACTSML----------
>BKRB1_HUMAN
DLLHRVLPTFIISICFFGLLGNLFVLLVFLLPRRQ----------LNVAEIYLANLAASD
LVFVLGLPFWAENIWNQ----------WPFGALLCRVINGVIKANLFISIFLVVAISQDR
YRVLVHPMA----------QRRRQARVTCVLIWVVGGLLSIPTFLLRSIQ----------
WHFARIVELNILGFLLPLAAIVFFNYHILASL----------TRCGGRKDSKTTALILTL
VVAFLVCWAPYHFFAFLEFLFQVQ----------DFIDLGLQLANFFAFTNSSLNPVIYV
FVGRLFRTKVWELY----------
>BKRB2_HUMAN
GWLNTIQPPFLWVLFVLATLENIFVLSVFCLHKSS----------CTVAEIYLGNLAAAD
LILACGLPFWAITISNN----------WLFGETLCRVVNAIISMNLYSSICFLMLVSIDR
YLALVKTMS----------RGVRWAKLYSLVIWGCTLLLSSPMLVFRTMK----------
WEVFTNMLLNVVGFLLPLSVITFCTMQIMQVL----------KFKEIQTERRATVLVLVV
LLLFIICWLPFQISTFLDTLHRLG----------RIIDVITQIASFMAYSNSCLNPLVYV
IVGKRFRKKSWEVY----------
>C3AR_HUMAN
EPPVILSMVILSLTFLLGLPGNGLVLWVAGLKMQ-----------RTVNTIWFLHLTLAD
LLCCLSLPFSLAHLALQ----------WPYGRFLCKLIPSIIVLNMFASVFLLTAISLDR
CLVVFKPIW----------RNVGMACSICGCIWVVAFVMCIPVFVYREIF----------
RLDPSSFQTNDHPWTVPTVFQPQTFQRPSADS----------RGRFAKSQSKTFRVAVVV
VAVFLVCWTPYHIFGVLSLLTDPE----------KTLMSWDHVCIALASANSCFNPFLYA
LLGKDFRKKARQSI----------
>C5ARL_HUMAN
DPLRVAPLPLYAAIFLVGVPGNAMVAWVAGKVAR-----------RRVGATWLLHLAVAD
LLCCLSLPILAVPIARG----------WPYGAVGCRALPSIILLTMYASVLLLAALSADL
CFLALGPAW----------QRACGVQVACGAAWTLALLLTVPSAIYRRLH----------
TENAVTAIRFLFGFLGPLVAVASCHSALLCWA-----------------ARRCRPLGTAI
VVGFFVCWAPYHLLGLVLTVAAPN----------ARALRAEPLIVGLALAHSCLNPMLFL
YFGRAQLRRSLPAA----------
>C5AR_HUMAN
RVPDILALVIFAVVFLVGVLGNALVVWVTAFEAK-----------RTINAIWFLNLAVAD
FLSCLALPILFTSIVQH----------WPFGGAACSILPSLILLNMYASILLLATISADR
FLLVFKPIW----------RGAGLAWIACAVAWGLALLLTIPSFLYRVVR----------
RERAVAIVRLVLGFLWPLLTLTICYTFILLRT----------WSRRATRSTKTLKVVVAV
VASFFIFWLPYQVTGIMMSFLEPS----------LLLKKLDSLCVSFAYINCCINPIIYV
VAGQGFQGRLRKSL----------
>CCBP2_HUMAN
SFGKVFLPVFYSLIFVLGLSGNLLLLMVLLRYVPR----------RRMVEIYLLNLAISN
LLFLVTLPFWGISVAWH----------WVFGSFLCKMVSTLYTINFYSGIFFISCMSLDK
YLEIVHAQP----------RTRAKSLLLATIVWAVSLAVSIPDMVFVQTH----------
WKLFLRFQQNLLGFLLPLLAMIFFYSRIGCVL----------VRLRPAGQGRALKIAAAL
VVAFFVLWFPYNLTLFLHTLLDLQ----------QHLDYALQVTESIAFLHCCFSPILYA
FSSHRFRQYLKAFL----------
>CCR10_HUMAN
AFSRAFQPSVSLTVAALGLAGNGLVLATHLAARRA----------RSPTSAHLLQLALAD
LLLALTLPFAAAGALQG----------WSLGSATCRTISGLYSASFHAGFLFLACISADR
YVAIARALP----------STPGRAHLVSVIVWLLSLLLALPALLFSQDG----------
VKGASAVAQVALGFALPLGVMVACYALLGRTL----------LAARGPERRRALRVVVAL
VAAFVVLQLPYSLALLLDTADLLA----------KRKDVALLVTSGLALARCGLNPVLYA
FLGLRFRQDLRRLL----------
>CCR1_HUMAN
AFGAQLLPPLYSLVFVIGLVGNILVVLVLVQYKRL----------KNMTSIYLLNLAISD
LLFLFTLPFWIDYKLKD----------WVFGDAMCKILSGFYYTGLYSEIFFIILLTIDR
YLAIVHAVF----------RTVTFGVITSIIIWALAILASMPGLYFSKTQ----------
WKLFQALKLNLFGLVLPLLVMIICYTGIIKIL----------LRRPNEKKSKAVRLIFVI
MIIFFLFWTPYNLTILISVFQDFL----------RHLDLAVQVTEVIAYTHCCVNPVIYA
FVGERFRKYLRQLF----------
>CCR2_HUMAN
QIGAQLLPPLYSLVFIFGFVGNMLVVLILINCKKL----------KCLTDIYLLNLAISD
LLFLITLPLWAHSAANE----------WVFGNAMCKLFTGLYHIGYFGGIFFIILLTIDR
YLAIVHAVF----------RTVTFGVVTSVITWLVAVFASVPGIIFTKCQ----------
WNNFHTIMRNILGLVLPLLIMVICYSGILKTL----------RCRNEKKRHRAVRVIFTI
MIVYFLFWTPYNIVILLNTFQEFF----------SQLDQATQVTETLGMTHCCINPIIYA
FVGEKFRSLFHIAL----------
>CCR3_HUMAN
ALMAQFVPPLYSLVFTVGLLGNVVVVMILIKYRRL----------RIMTNIYLLNLAISD
LLFLVTLPFWIHYVRGH----------WVFGHGMCKLLSGFYHTGLYSEIFFIILLTIDR
YLAIVHAVF----------RTVTFGVITSIVTWGLAVLAALPEFIFYETE----------
WRHFHTLRMTIFCLVLPLLVMAICYTGIIKTL----------LRCPSKKKYKAIRLIFVI
MAVFFIFWTPYNVAILLSSYQSIL----------KHLDLVMLVTEVIAYSHCCMNPVIYA
FVGERFRKYLRHFF----------
>CCR4_HUMAN
AFGELFLPPLYSLVFVFGLLGNSVVVLVLFKYKRL----------RSMTDVYLLNLAISD
LLFVFSLPFWGYYAADQ----------WVFGLGLCKMISWMYLVGFYSGIFFVMLMSIDR
YLAIVHAVF----------RTLTYGVITSLATWSVAVFASLPGFLFSTCY----------
WKVLSSLEINILGLVIPLGIMLFCYSMIIRTL----------QHCKNEKKNKAVKMIFAV
VVLFLGFWTPYNIVLFLETLVELE----------RYLDYAIQATETLAFVHCCLNPIIYF
FLGEKFRKYILQLF----------
>CCR5_HUMAN
QIAARLLPPLYSLVFIFGFVGNMLVILILINCKRL----------KSMTDIYLLNLAISD
LFFLLTVPFWAHYAAAQ----------WDFGNTMCQLLTGLYFIGFFSGIFFIILLTIDR
YLAVVHAVF----------RTVTFGVVTSVITWVVAVFASLPGIIFTRSQ----------
WKNFQTLKIVILGLVLPLLVMVICYSGILKTL----------RCRNEKKRHRAVRLIFTI
MIVYFLFWAPYNIVLLLNTFQEFF----------NRLDQAMQVTETLGMTHCCINPIIYA
FVGEKFRNYLLVFF----------
>CCR6_HUMAN
QFSRLFVPIAYSLICVFGLLGNILVVITFAFYKKA----------RSMTDVYLLNMAIAD
ILFVLTLPFWAVSHATG----------WVFSNATCKLLKGIYAINFNCGMLLLTCISMDR
YIAIVQATK----------RTLPRSKIICLVVWGLSVIISSSTFVFNQKY----------
WKLLMLGLELLFGFFIPLMFMIFCYTFIVKTL----------VQAQNSKRHKAIRVIIAV
VLVFLACQIPHNMVLLVTAANLGK----------KLIGYTKTVTEVLAFLHCCLNPVLYA
FIGQKFRNYFLKIL----------
>CCR7_HUMAN
NFKAWFLPIMYSIICFVGLLGNGLVVLTYIYFKRL----------KTMTDTYLLNLAVAD
ILFLLTLPFWAYSAAKS----------WVFGVHFCKLIFAIYKMSFFSGMLLLLCISIDR
YVAIVQAVS----------RVLLISKLSCVGIWILATVLSIPELLYSDLQ----------
AFITIQVAQMVIGFLVPLLAMSFCYLVIIRTL----------LQARNFERNKAIKVIIAV
VVVFIVFQLPYNGVVLAQTVANFN----------KQLNIAYDVTYSLACVRCCVNPFLYA
FIGVKFRNDLFKLF----------
>CCR8_HUMAN
TNGKLLLAVFYCLLFVFSLLGNSLVILVLVVCKKL----------RSITDVYLLNLALSD
LLFVFSFPFQTYYLLDQ----------WVFGTVMCKVVSGFYYIGFYSSMFFITLMSVDR
YLAVVHAVY----------RTIRMGTTLCLAVWLTAIMATIPLLVFYQVA----------
WKIFTNFKMNILGLLIPFTIFMFCYIKILHQL----------KRCQNHNKTKAIRLVLIV
VIASLLFWVPFNVVLFLTSLHSMH----------QQLTYATHVTEIISFTHCCVNPVIYA
FVGEKFKKHLSEIF----------
>CCR9_HUMAN
QFASHFLPPLYWLVFIVGALGNSLVILVYWYCTRV----------KTMTDMFLLNLAIAD
LLFLVTLPFWAIAAADQ----------WKFQTFMCKVVNSMYKMNFYSCVLLIMCISVDR
YIAIAQAMR----------KRLLYSKMVCFTIWVLAAALCIPEILYSQIK----------
LKSAVLTLKVILGFFLPFVVMACCYTIIIHTL----------IQAKKSSKHKALKVTITV
LTVFVLSQFPYNCILLVQTIDAYA----------TNIDICFQVTQTIAFFHSCLNPVLYV
FVGERFRRDLVKTL----------
>CCRL1_HUMAN
EFAKVFLPVFLTIVFVIGLAGNSMVVAIYAYYKKQ----------RTKTDVYILNLAVAD
LLLLFTLPFWAVNAVHG----------WVLGKIMCKITSALYTLNFVSGMQFLACISIDR
YVAVTKVPS----------GVGKPCWIICFCVWMAAILLSIPQLVFYTVN----------
MKALIQMLEICIGFVVPFLIMGVCYFITARTL----------MKMPNIKISRPLKVLLTV
VIVFIVTQLPYNIVKFCRAIDIIY----------KRMDIAIQVTESIALFHSCLNPILYV
FMGASFKNYVMKVA----------
>CCRL2_HUMAN
ALSAQLVPSLCSAVFVIGVLDNLLVVLILVKYKGL----------KRVENIYLLNLAVSN
LCFLLTLPFWAHAG----------------GDPMCKILIGLYFVGLYSETFFNCLLTVQR
YLVFLHKGN----------RRVPCGIITSVLAWVTAILATLPEFVVYKPQ----------
WKHFLTLKMNISVLVLPLFIFTFLYVQMRKTL------------RFREQRYSLFKLVFAI
MVVFLLMWAPYNIAFFLSTFKEHF----------YNLDKSVHITKLIATTHCCINPLLYA
FLDGTFSKYLCRCF----------
>CML1_HUMAN
RVTRIFLVVVYSIVCFLGILGNGLVIIIATFKMK-----------KTVNMVWFLNLAVAD
FLFNVFLPIHITYAAMD----------WVFGTAMCKISNFLLIHNMFTSVFLLTIISSDR
CISVLLPVW----------RSVRLAYMACMVIWVLAFFLSSPSLVFRDTA----------
RHMVVTVTRFLCGFLVPVLIITACYLTIVCKL----------QRNRLAKTKKPFKIIVTI
IITFFLCWCPYHTLNLLELHHTAM----------SVFSLGLPLATALAIANSCMNPILYV
FMGQDFKKFKVALF----------
>CX3C1_HUMAN
VFGTVFLSIFYSVIFAIGLVGNLLVVFALTNSKKP----------KSVTDIYLLNLALSD
LLFVATLPFWTHYLINE----------KGLHNAMCKFTTAFFFIGFFGSIFFITVISIDR
YLAIVLAAN----------RTVQHGVTISLGVWAAAILVAAPQFMFTKQK----------
WPVLRNVETNFLGFLLPLLIMSYCYFRIIQTL----------FSCKNHKKAKAIKLILLV
VIVFFLFWTPYNVMIFLETLKLYD----------KDLRLALSVTETVAFSHCCLNPLIYA
FAGEKFRRYLYHLY----------
>CXCR1_HUMAN
TLNKYVVIIAYALVFLLSLLGNSLVMLVILYSRVG----------RSVTDVYLLNLALAD
LLFALTLPIWAASKVNG----------WIFGTFLCKVVSLLKEVNFYSGILLLACISVDR
YLAIVHATR----------QKRHLVKFVCLGCWGLSMNLSLPFFLFRQAY----------
WRMVLRILPHTFGFIVPLFVMLFCYGFTLRTL----------FKAHMGQKHRAMRVIFAV
VLIFLLCWLPYNLVLLADTLMRTQ----------NNIGRALDATEILGFLHSCLNPIIYA
FIGQNFRHGFLKIL----------
>CXCR2_HUMAN
EINKYFVVIIYALVFLLSLLGNSLVMLVILYSRVG----------RSVTDVYLLNLALAD
LLFALTLPIWAASKVNG----------WIFGTFLCKVVSLLKEVNFYSGILLLACISVDR
YLAIVHATR----------QKRYLVKFICLSIWGLSLLLALPVLLFRRTV----------
WRMLLRILPQSFGFIVPLLIMLFCYGFTLRTL----------FKAHMGQKHRAMRVIFAV
VLIFLLCWLPYNLVLLADTLMRTQ----------NHIDRALDATEILGILHSCLNPLIYA
FIGQKFRHGLLKIL----------
>CXCR3_HUMAN
NFDRAFLPALYSLLFLLGLLGNGAVAAVLLSRRTA----------LSSTDTFLLHLAVAD
TLLVLTLPLWAVDAAVQ----------WVFGSGLCKVAGALFNINFYAGALLLACISFDR
YLNIVHATQ----------GPPARVTLTCLAVWGLCLLFALPDFIFLSAH----------
GRTALRVLQLVAGFLLPLLVMAYCYAHILAVL----------LVSRGQRRLRAMRLVVVV
VVAFALCWTPYHLVVLVDILMDLG----------SRVDVAKSVTSGLGYMHCCLNPLLYA
FVGVKFRERMWMLL----------
>CXCR4_HUMAN
NFNKIFLPTIYSIIFLTGIVGNGLVILVMGYQKKL----------RSMTDKYRLHLSVAD
LLFVITLPFWAVDAVAN----------WYFGNFLCKAVHVIYTVNLYSSVLILAFISLDR
YLAIVHATN----------RKLLAEKVVYVGVWIPALLLTIPDFIFANVS----------
WVVVFQFQHIMVGLILPGIVILSCYCIIISKL----------SHSKGHQKRKALKTTVIL
ILAFFACWLPYYIGISIDSFILLE----------NTVHKWISITEALAFFHCCLNPILYA
FLGAKFKTSAQHAL----------
>CXCR5_HUMAN
SFKAVFVPVAYSLIFLLGVIGNVLVLVILERHRQT----------RSSTETFLFHLAVAD
LLLVFILPFAVAEGSVG----------WVLGTFLCKTVIALHKVNFYCSSLLLACIAVDR
YLAIVHAVH----------RRLLSIHITCGTIWLVGFLLALPEILFAKVS----------
AWFTSRFLYHVAGFLLPMLVMGWCYVGVVHRL----------QAQRRPQRQKAVRVAILV
TSIFFLCWSPYHIVIFLDTLARLK----------GSLPVAITMCEFLGLAHCCLNPMLYT
FAGVKFRSDLSRLL----------
>CXCR6_HUMAN
QFSKVFLPCMYLVVFVCGLVGNSLVLVISIFYHKL----------QSLTDVFLVNLPLAD
LVFVCTLPFWAYAGIHE----------WVFGQVMCKSLLGIYTINFYTSMLILTCITVDR
FIVVVKATK----------KRMTWGKVTSLLIWVISLLVSLPQIIYGNVF----------
ISTVVLATQMTLGFFLPLLTMIVCYSVIIKTL----------LHAGGFQKHRSLKIIFLV
MAVFLLTQMPFNLMKFIRSTHWEY----------TSFHYTIMVTEAIAYLRACLNPVLYA
FVSLKFRKNFWKLV----------
>CXCR7_HUMAN
SVLLYTLSFIYIFIFVIGMIANSVVVWVNIQAKTT----------GYDTHCYILNLAIAD
LWVVLTIPVWVVSLVQH----------WPMGELTCKVTHLIFSINLFGSIFFLTCMSVDR
YLSITYFTN----------RKKMVRRVVCILVWLLAFCVSLPDTYYLKTV----------
WLIGMELVSVVLGFAVPFSIIAVFYFLLARAI----------SASSDQEKHSSRKIIFSY
VVVFLVCWLPYHVAVLLDIFSILH----------HALFTALHVTQCLSLVHCCVNPVLYS
FINRNYRYELMKAF----------
>FPR1_HUMAN
LFLDIITYLVFAVTFVLGVLGNGLVIWVAGFRMT-----------HTVTTISYLNLAVAD
FCFTSTLPFFMVRKAMG----------WPFGWFLCKFVFTIVDINLFGSVFLIALIALDR
CVCVLHPVW----------RTVSLAKKVIIGPWVMALLLTLPVIIRVTTV----------
MLTVRGIIRFIIGFSAPMSIVAVSYGLIATKI----------HKQGLIKSSRPLRVLSFV
AAAFFLCWSPYQVVALIATVRIRE----------KEIGIAVDVTSALAFFNSCLNPMLYV
FMGQDFRERLIHAL----------
>FPR2_HUMAN
TVLRILPLVVLGVTFVLGVLGNGLVIWVAGFRMT-----------RTVTTICYLNLALAD
FSFTATLPFLIVSMAMG----------WPFGWFLCKLIHIVVDINLFGSVFLIGFIALDR
CICVLHPVW----------RTVSLAMKVIVGPWILALVLTLPVFLFLTTV----------
MLTARGIIRFVIGFSLPMSIVAICYGLIAAKI----------HKKGMIKSSRPLRVLTAV
VASFFICWFPFQLVALLGTVWLKE----------KIIDILVNPTSSLAFFNSCLNPMLYV
FVGQDFRERLIHSL----------
>FPR3_HUMAN
TVLWIFSLLVHGVTFVFGVLGNGLVIWVAGFRMT-----------RTVNTICYLNLALAD
FSFSAILPFRMVSVAMR----------WPFGSFLCKLVHVMIDINLFVSVYLITIIALDR
CICVLHPAW----------RTMSLAKRVMTGLWIFTIVLTLPNFIFWTTI----------
MAKVFLILHFIIGFSVPMSIITVCYGIIAAKI----------HRNHMIKSSRPLRVFAAV
VASFFICWFPYELIGILMAVWLKE----------KIILVLINPTSSLAFFNSCLNPILYV
FMGRNFQERLIRSL----------
>GP152_HUMAN
YPQGGWDTVFLVALLLLGLPANGLMAWLAGSQARH----------GTRLALLLLSLALSD
FLFLAAAAFQILEIRHG----------WPLGTAACRFYYFLWGVSYSSGLFLLAALSLDR
CLLALCPHW----------RPVRLPLWVCAGVWVLATLFSVPWLVFPEAA----------
SEELSLRMLEVLGGFLPFLLLLVCHVLTQATA----------RQQQPAACRGFARVARTI
LSAYVVLRLPYQLAQLLYLAFLWD----------YLLWEALVYSDYLILLNSCLSPFLCL
MASADLRTLLRSVL----------
>GP182_HUMAN
STKRVVLFALYLAMFVVGLVENLLVICVNWRGSGR----------AGLMNLYILNMAIAD
LGIVLSLPVWMLEVTLD----------WLWGSFSCRFTHYFYFVNMYSSIFFLVCLSVDR
YVTLTSASP----------YQHRVRRAMCAGIWVLSAIIPLPEVVHIQLV----------
WALAVALSTTILGFLLPFPLITVFNVLTACRL----------RQPGQPKSRRHCLLLCAY
VAVFVMCWLPYHVTLLLLTLHGTH----------HLLYFFYDVIDCFSMLHCVINPILYN
FLSPHFRGRLLNAV----------
>GPR15_HUMAN
PYTSVFLPVFYTAVFLTGVLGNLVLMGALHFKPGS----------RRLIDIFIINLAASD
FIFLVTLPLWVDKEASL----------WRTGSFLCKGSSYMISVNMHCSVLLLTCMSVDR
YLAIVWPVV----------RRTDCAYVVCASIWFISCLLGLPTLLSRELT----------
IKLIWSLVALIFTFFVPLLSIVTCYCCIARKL----------SGKHNKKLKKSIKIIFIV
VAAFLVSWLPFNTFKFLAIVSGLR----------AILQLGMEVSGPLAFANSCVNPFIYY
IFDSYIRRAIVHCL----------
>GPR1_HUMAN
GVVHWVSLVLYCLAFVLGIPGNAIVIWFTGFKWK-----------KTVTTLWFLNLAIAD
FIFLLFLPLYISYVAMN----------WPFGIWLCKANSFTAQLNMFASVFFLTVISLDH
YIHLIHPVL----------RTLKNSLIVIIFIWLLASLIGGPALYFRDTV----------
RHHVLTWVKFIIGYLFPLLTMSICYLCLIFKV----------KKRSILISSRHFWTILVV
VVAFVVCWTPYHLFSIWELTIHHN----------HVMQAGIPLSTGLAFLNSCLNPILYV
LISKKFQARFRSSV----------
>GPR25_HUMAN
PYGYVYIPALYLAAFAVGLLGNAFVVWLLAGRRGP----------RRLVDTFVLHLAAAD
LGFVLTLPLWAAAAALG----------WPFGDGLCKLSSFALAGTRCAGALLLAGMSVDR
YLAVVKLLE----------RTPRCALASCCGVWAVALLAGLPSLVYRGLQ----------
AFQGLSLLLLLLTFVLPLVVTLFCYCRISRRL----------PPHVGRARRNSLRIIFAI
ESTFVGSWLPFSALRAVFHLARLG----------LALRWGLTIATCLAFVNSCANPLIYL
LLDRSFRARALDGA----------
>GPR32_HUMAN
GSLRPLTVVILSASIVVGVLGNGLVLWMTVFRMA-----------RTVSTVCFFHLALAD
FMLSLSLPIAMYYIVSR----------WLLGEWACKLYITFVFLSYFASNCLLVFISVDR
CISVLYPVW----------RTVQRASWLAFGVWLLAAALCSAHLKFRTTR----------
GHIIGTIGHFLLGFLGPLAIIGTCAHLIRAKL----------LREGWVHANRPKRLLLVL
VSAFFIFWSPFNVVLLVHLWRRVM----------PRMLLILQASFALGCVNSSLNPFLYV
FVGRDFQEKFFQSL----------
>GPR33_HUMAN
PASKMIIALSLYISSIIGTITNGLYLWVLRFKMK-----------QTVNTLLFFHLILSY
FISTMILPFMATSQLQD----------WNFGTALCKVFNGTLSLGMFTSVFFLSAIGLDR
YLLTLHPVW----------RTPRWASSIVLGVWISAAALSIPYLIFRETH----------
IHVACFISRFLLGFLLPFFIIIFCYERVASKV----------KERSLFKSSKPFKVMMTA
IISFFVCWMPYHIHQGLLLTTNQS----------LLLELTLILTVLTTSFNTIFSPTLYL
FVGENFKKVFKKSI----------
>GPR44_HUMAN
RYIDHAAVLLHGLASLLGLVENGVILFVVGCRMR-----------QTVVTTWVLHLALSD
LLASASLPFFTYFLAVG----------WELGTTFCKLHSSIFFLNMFASGFLLSAISLDR
CLQVVRPVW----------RTVAAAHKVCLVLWALAVLNTVPYFVFRDTI----------
RQVALAVSKFLLAFLVPLAIIASSHAAVSLRL----------QHRGRRRPGRFVRLVAAV
VAAFALCWGPYHVFSLLEARAHAN----------PLVWRGLPFVTSLAFFNSVANPVLYV
LTCPDMLRKLRRSL----------
>LT4R1_HUMAN
EFISLLAIILLSVALAVGLPGNSFVVWSILKRMQK----------RSVTALMVLNLALAD
LAVLLTAPFFLHFLAQG----------WSFGLAGCRLCHYVCGVSMYASVLLITAMSLDR
SLAVARPFV----------RTKAMARRVLAGIWVLSFLLATPVLAYRTVV----------
HRAFHLIFEAVTGFLLPFLAVVASYSDIGRRL----------QARRFRRSRRTGRLVVLI
ILTFAAFWLPYHVVNLAEAGRALA----------KRLSLARNVLIALAFLSSSVNPVLYA
CAGGGLLRSAGVGF----------
>LT4R2_HUMAN
KTSRATGTAFLLLAALLGLPGNGFVVWSLAGWRPA----------RPLAATLVLHLALAD
GAVLLLTPLFVAFLTRQ----------WPLGQAGCKAVYYVCALSMYASVLLTGLLSLQR
CLAVTRPFL----------RSPALARRLLLAVWLAALLLAVPAAVYRHLW----------
HAAAHLSLETLTAFVLPFGLMLGCYSVTLARL----------RWGSGRHGARVGRLVSAI
VLAFGLLWAPYHAVNLLQAVAALA----------GAGQAARAGTTALAFFSSSVNPVLYV
FTAGDLLPRAGPRF----------
>RL3R1_HUMAN
ARVRILISVVYWVVCALGLAGNLLVLYLMKSMQGW----------KSSINLFVTNLALTD
FQFVLTLPFWAVENALD----------WPFGKAMCKIVSMVTSMNMYASVFFLTAMSVTR
YHSVASALK----------SCCFSAKALCVWIWALAALASLPSAIFSTTV----------
WLGLYHSQKVLLGFVLPLGIIILCYLLLVRFI----------TGASARRLSKVTKSVTIV
VLSFFLCWLPNQALTTWSILIKFN----------LCQVYAFPVSVCLAHSNSCLNPVLYC
LVRREFRKALKSLL----------
>RL3R2_HUMAN
LALRLMVALAYGLVGAIGLLGNLAVLWVLSNCARR----------GPPSDTFVFNLALAD
LGLALTLPFWAAESALD----------WPFGGALCKMVLTATVLNVYASIFLITALSVAR
YWVVAMAAG----------LSLFWARIATLAVWAAAALVTVPTAVFGVEG----------
WLGAYQLQRVVLAFMVPLGVITTSYLLLLAFL----------RQRRRQDSRVVARSVRIL
VASFFLCWFPNHVVTLWGVLVKFD----------TIQTYVFPVTTCLAHSNSCLNPVLYC
LLRREPRQALAGTF----------
>XCR1_HUMAN
VFATLATTVLYCLVFLLSLVGNSLVLWVLVKYESL----------ESLTNIFILNLCLSD
LVFACLLPVWISPYHWG----------WVLGDFLCKLLNMIFSISLYSSIFFLTIMTIHR
YLSVVSPLS----------PTLRCRVLVTMAVWVASILSSILDTIFHKVL----------
WYLTSVYQHNLF-FLLSLGIILFCYVEILRTL----------FRSRSKRRHRTVKLIFAI
VVAYFLSWGPYNFTLFLQTLFRTQ----------QQLEYALLICRNLAFSHCCFNPVLYV
FVGVKFRTHLKHVL----------
