# Supplementary material for: Evolution of chemokine receptors is driven by mutations in the sodium binding site
Source: PLoS Comput Biol. 2018 Jun 18;14(6):e1006209. doi: 10.1371/journal.pcbi.1006209 (PMC6037435; doi:10.1371/journal.pcbi.1006209)
Supplement: S3 File — Receptors are from H. sapiens, D. rerio, B. floridae, C. elegans, N. vectensis, and T. adhaerens. Sequences are named by their Uniprot identifier. (AA) [file pcbi.1006209.s003.aa]

>MCHR1_HUMAN
SYINIIMPSVFGTICLLGIIGNSTVIFAVVKKSKL----------NNVPDIFIINLSVVD
LLFLLGMPFMIHQLMGN----------WHFGETMCTLITAMDANSQFTSTYILTAMAIDR
YLATVHPIS----------RKPSVATLVICLLWALSFISITPVWLYARLI----------
DLYWFTLYQFFLAFALPFVVITAAYVRILQRM----------QRSIRLRTKRVTRTAIAI
CLVFFVCWAPYYVLQLTQLSISR-----------LTFVYLYNAAISLGYANSCLNPFVYI
VLCETFRKRLVLSV----------
>MCHR2_HUMAN
VVDTVILPSMIGIICSTGLVGNILIVFTIIRSRK-----------KTVPDIYICNLAVAD
LVHIVGMPFLIHQWARG----------WVFGGPLCTIITSLDTCNQFACSAIMTVMSVDR
YFALVQPFR----------RTRYKTIRINLGLWAASFILALPVWVYSKVI----------
DVLWYTLYLTITTFFFPLPLILVCYILILCYT----------PSVPKQRVMKLTKMVLVL
VVVFILSAAPYHVIQLVNLQMEQ-----------LAFYVGYYLSICLSYASSSINPFLYI
LLSGNFQKRLPQIQ----------
>NPBW1_HUMAN
APLAVAVPVVYAVICAVGLAGNSAVLYVLLRAPRM----------KTVTNLFILNLAIAD
ELFTLVLPINIADFLLR----------WPFGELMCKLIVAIDQYNTFSSLYFLTVMSADR
YLVVLATAE----------RTYSAARAVSLAVWGIVTLVVLPFAVFARLD----------
WWRASRLYTLVLGFAIPVSTICVLYTTLLCRL----------AKALERAKKRVTFLVVAI
LAVCLLCWTPYHLSTVVALTTDL-----------PLVIAISYFITSLSYANSCLNPFLYA
FLDASFRRNLRQLI----------
>NPBW2_HUMAN
PFLYVLLPAVYSGICAVGLTGNTAVILVILRAPKM----------KTVTNVFILNLAVAD
GLFTLVLPVNIAEHLLQ----------WPFGELLCKLVLAVDHYNIFSSIYFLAVMSVDR
YLVVLATVR----------RTYRGAKVASLCVWLGVTVLVLPFFSFAGVY----------
WFKASRVYTLVLGFVLPVCTICVLYTDLLRRL----------AKALGKARRKVTVLVLVV
LAVCLLCWTPFHLASVVALTTDL-----------PLVISMSYVITSLSYANSCLNPFLYA
FLDDNFRKNFRSIL----------
>OPRD_HUMAN
LALAIAITALYSAVCAVGLLGNVLVMFGIVRYTKM----------KTATNIYIFNLALAD
ALATSTLPFQSAKYLME----------WPFGELLCKAVLSIDYYNMFTSIFTLTMMSVDR
YIAVCHPVK----------RTPAKAKLINICIWVLASGVGVPIMVMAVTR----------
WDTVTKICVFLFAFVVPILIITVCYGLMLLRL----------SKEKDRSLRRITRMVLVV
VGAFVVCWAPIHIFVIVWTLVDID----------PLVVAALHLCIALGYANSSLNPVLYA
FLDENFKRCFRQLC----------
>OPRK_HUMAN
PAIPVIITAVYSVVFVVGLVGNSLVMFVIIRYTKM----------KTATNIYIFNLALAD
ALVTTTMPFQSTVYLMN----------WPFGDVLCKIVISIDYYNMFTSIFTLTMMSVDR
YIAVCHPVK----------RTPLKAKIINICIWLLSSSVGISAIVLGGTK----------
WDLFMKICVFIFAFVIPVLIIIVCYTLMILRL----------SREKDRNLRRITRLVLVV
VAVFVVCWTPIHIFILVEALGSTS----------TAALSSYYFCIALGYTNSSLNPILYA
FLDENFKRCFRDFC----------
>OPRM_HUMAN
MITAITIMALYSIVCVVGLFGNFLVMYVIVRYTKM----------KTATNIYIFNLALAD
ALATSTLPFQSVNYLMG----------WPFGTILCKIVISIDYYNMFTSIFTLCTMSVDR
YIAVCHPVK----------RTPRNAKIINVCNWILSSAIGLPVMFMATTK----------
WENLLKICVFIFAFIMPVLIITVCYGLMILRL----------SKEKDRNLRRITRMVLVV
VAVFIVCWTPIHIYVIIKALVTIP----------TFQTVSWHFCIALGYTNSCLNPVLYA
FLDENFKRCFREFC----------
>OPRX_HUMAN
LGLKVTIVGLYLAVCVGGLLGNCLVMYVILRHTKM----------KTATNIYIFNLALAD
TLVLLTLPFQGTDILLG----------WPFGNALCKTVIAIDYYNMFTSTFTLTAMSVDR
YVAICHPIR----------RTSSKAQAVNVAIWALASVVGVPVAIMGSAQ----------
WGPVFAICIFLFSFIVPVLVISVCYSLMIRRL----------SREKDRNLRRITRLVLVV
VAVFVGCWTPVQVFVLAQGLGVQP----------ETAVAILRFCTALGYVNSCLNPILYA
FLDENFKACFRKFC----------
>SSR1_HUMAN
QGSAILISFIYSVVCLVGLCGNSMVIYVILRYAKM----------KTATNIYILNLAIAD
ELLMLSVPFLVTSTLLR----------WPFGALLCRLVLSVDAVNMFTSIYCLTVLSVDR
YVAVVHPIK----------RRPTVAKVVNLGVWVLSLLVILPIVVFSRTA----------
WLVGFVLYTFLMGFLLPVGAICLCYVLIIAKM----------WQQRKRSERKITLMVMMV
VMVFVICWMPFYVVQLVNVFAEQ------------DDATVSQLSVILGYANSCANPILYG
FLSDNFKRSFQRIL----------
>SSR2_HUMAN
LTSNAVLTFIYFVVCIIGLCGNTLVIYVILRYAKM----------KTITNIYILNLAIAD
ELFMLGLPFLAMQVALV----------WPFGKAICRVVMTVDGINQFTSIFCLTVMSIDR
YLAVVHPIK----------RRPRTAKMITMAVWGVSLLVILPIMIYAGLR----------
WYTGFIIYTFILGFLVPLTIICLCYLFIIIKV----------SSKRKKSEKKVTRMVSIV
VAVFIFCWLPFYIFNVSSVSMAIS----------PALKGMFDFVVVLTYANSCANPILYA
FLSDNFKKSFQNVL----------
>SSR3_HUMAN
AVSGVLIPLVYLVVCVVGLLGNSLVIYVVLRHTAS----------PSVTNVYILNLALAD
ELFMLGLPFLAAQNALS----------WPFGSLMCRLVMAVDGINQFTSIFCLTVMSVDR
YLAVVHPTR----------RTAPVARTVSAAVWVASAVVVLPVVVFSGVP----------
WRAGFIIYTAALGFFGPLLVICLCYLLIVVKV----------CQRRRRSERRVTRMVVAV
VALFVLCWMPFYVLNIVNVVCPLP----------PAFFGLYFLVVALPYANSCANPILYG
FLSYRFKQGFRRVL----------
>SSR4_HUMAN
AAGMVAIQCIYALVCLVGLVGNALVIFVILRYAKM----------KTATNIYLLNLAVAD
ELFMLSVPFVASSAALR----------WPFGSVLCRAVLSVDGLNMFTSVFCLTVLSVDR
YVAVVHPLR----------RRPSVAKLINLGVWLASLLVTLPIAIFADTR----------
WSAVFVVYTFLLGFLLPVLAIGLCYLLIVGKM----------WQQRRRSEKKITRLVLMV
VVVFVLCWMPFYVVQLLNLFVTS------------LDATVNHVSLILSYANSCANPILYG
FLSDNFRRFFQRVL----------
>SSR5_HUMAN
GARAVLVPVLYLLVCAAGLGGNTLVIYVVLRFAKM----------KTVTNIYILNLAVAD
VLYMLGLPFLATQNAAS----------WPFGPVLCRLVMTLDGVNQFTSVFCLTVMSVDR
YLAVVHPLS----------RRPRVAKLASAAAWVLSLCMSLPLLVFADVQ----------
WGAVFIIYTAVLGFFAPLLVICLCYLLIVVKV----------GCVRRRSERKVTRMVLVV
VLVFAGCWLPFFTVNIVNLAVALP----------PASAGLYFFVVILSYANSCANPVLYG
FLSDNFRQSFQKVL----------
>UR2R_HUMAN
LVATGTIGTLLSAMGVVGVVGNAYTLVVTCRSLRA----------VASMYVYVVNLALAD
LLYLLSIPFIVATYVTK----------WHFGDVGCRVLFGLDFLTMHASIFTLTVMSSER
YAAVLRPLD----------RPKGYRKLLALGTWLLALLLTLPVMLAMRLV----------
AHRAYLTLLFATSIAGPGLLIGLLYARLARAY----------FKRARRPGARALRLVLGI
VLLFWACFLPFWLWQLLAQYHQAP----------RTARIVNYLTTCLTYGNSCANPFLYT
LLTRNYRDHLRGRV----------
>A2BHH9_DANRE
SMAGILIPLIYIIVCIVGLGGNSLVIHIVLHYSKT----------ESVTNIYILNLAIAD
ELFMLGLPFLAVQNAMH----------WPFGSFTCRLVMTVDGINQFTSIFCLTVMSIDR
YLAVVHPIR----------RRPQVAKAVNGTIWAVSFLVVLPVVIFASVQ----------
WAAAFIIYTSTVGFFFPLLVICMCYLLIVIKI----------STKRRKSERKVTRMVVIV
VAVFVFCWMPFYALNIINLVESL-----------DEPQGLHLFVVVLSYANSCANPIVYG
FLSDNFKRGFRKAL----------
>A3QJX7_DANRE
IIIAISITALYSVICVVGLLGNILVMYGVVRYTKL----------KTATNIYIFNLALAD
ALATSTLPFQSTKYLMN----------WPFGELLCKVVIAIDYYNMFTSIFTLTMMSVDR
YIAVCHPVR----------RTPIKAKIINVCIWILSSAVGVPIMIMAVTR----------
WDTVTKICVFIFAFVVPVLVITICYGLMILRL----------SKEKDRNMRRITRMVLVV
VAAFIICWTPIHIFIIVKTLVDIN----------PFVIASWHLCIALGYTNSSLNPVLYA
FLDENFKRCFRDFC----------
>B3DGN0_DANRE
SPLIPIITAVYSVVFVVGLVGNCLVMYVIIRYTKM----------KTATNIYIFNLAVAD
ALVTTTMPFQSTDYLLN----------WPFGEVVCKVFISIDYYNMFTSIFTLTMMSVDR
YVAVCHPVK----------RTPMKAKIINILIWVLSSAAGIPAMVLGSTQ----------
WDTLMKICVFIFGFVAPLLIITVCYTLMVLRL----------SREKDRNLRRITRLVLVV
VAVFVVCWTPIHIFILVKALSHGV----------TSVMAAYFFCVALGYTNSSLNPILYA
FLDENFKRCFRDFC----------
>B3DH72_DANRE
VAIAVSITALYSVICVVGLVGNVLVMYGVVRYTKM----------KTATNIYIFNLALAD
ALATSTLPFQSAKYLMG----------WPFGELLCKVVIAIDYYNMFTSIFTLTMMSVDR
YIAVCHPVR----------RTPVKAKIINICVWILSSAVGFPVMVMAVTK----------
WDTVTKICVFIFAFVFPVLVITVCYGLMILRL----------SKEKDRNLRRITRMVLVV
VAAFIICWTPIHIFIIVKTVVEID----------LLVVACWHLCIALGYMNSSLNPVLYA
FLDENFKRCFREFC----------
>B3DK58_DANRE
VIVAIIITALYSIVCVMGLVGNVLVMYVIIRYTKM----------KTATNIYIFNLALAD
SLATSTLPFQSVNYLMG----------WPFGDELCKIVMSIDYYNMFTSIFTLTTMSVDR
YIAVCHPVK----------RTPRNAKIVNVCNWILSSAIGLPVMVMASTT----------
WENLLKICVFIFAFIMPVLIITVCYGLMILRL----------SKEKDRNLRRITRMVLVV
VAVFIVCWTPIHIFVIIKALVTIP----------LLQTITWHFCIALGYTNSCLNPVLYA
FLDENFKRCFREFC----------
>Q5VJN2_DANRE
PDLYIWLPVIYSIICAVGLTGNSAVIYVILKAPKM----------KTVTNLFILNLAIAD
DLFTLVLPINIAEHLLN----------WPFGEILCKVILSIDHYNIFSSIFFLTVMSVDR
YLVVVSTLG----------RTYRLAKTVSLSVWALVILVVMPFTVFASVY----------
WFKASRIYTLVLGFVIPVSTICILYTVMLFRL----------GKALDKAKKRVTVMVFIV
LAVCLFCWTPFHLSTVVALTSDLP----------PLVIGISYFITGLSYANSCLNPFLYA
FLDDSFRRAFKKLL----------
>Q5VJN3_DANRE
ADLYVVLPVIYSVICAVGLTGNTAVIYVILKAPKM----------KTVTNMFILNLAIAD
DLFTLVLPINIAEHLLH----------WPFGEVLCKIILSIDHYNIFSSIYFLTVMSVDR
YLVVLSTVR----------RTYRAAKIVSLCVWLLVILIVMPFSVFAGVY----------
WFKASRIYTLILGFAIPVSTICILYTMMLYKL----------AKALDKAKKKVTIMVFIV
LAVCLFCWTPFHLSTIVALTTDLR----------PLLIGISYFITSLSYANSCLNPFLYA
FLDDSFRKAFKKML----------
>Q6NV10_DANRE
EESTKALAVIYLVVFIVGLTGNSLAIFVVLRYTKM----------KTVTNMYILNLAVAD
ELYILGLPFLTTHNVLS----------WPFGNFLCRILMWADSISQFTSTFCLTVMSIDR
YMAVVHPIR----------RRPSVAKVINSMVWALSCLLTLPVIIYCDVQ----------
WSTAFILYTAILGFFCPLLVICLCYLLIVIKV----------LSKRRKSEKKVTRMVVII
VVVFVICWLPFFMLNIFNLVVTLP----------NIITGVYFLTVILTYVNSCANPLLYG
FLSDNFKRSFQKVL----------
>Q7T3Q4_DANRE
KGFKITIAVVYMIVCVVGLVGNCLVMYVIIRYTKM----------KTATNIYIFNLALAD
ALVLATLPFQGTDVFLG----------WPFGNALCKVVVSIDYYNMFTSVFTLTVMSMDR
YVAVCHPVK----------RTPHKAKVVNICVWVLASAIGVPAMVLGDVE----------
WDPVFGTCVFLLSFLIPVAIISVCYSLMVKRL----------SKEKDRNLRRITRMVLVV
VAAFVVCWTPIQIMALAQSLGFNL----------VQTVVFMHFCIALGYVNSSLNPVLYA
FLDENFKRCFREFC----------
>Q801F5_DANRE
----VLMPSIYGVICFVGIIGNCIVIYTIVKKTKF----------QTVPDIFIFSLCIAD
LLFLLGMPLLIDQLVGN----------WCFGGTMCTVITELDSNNRIMSTYILTVMTLDR
YLATVHPIR----------RTPRVAVAVVALVWILSLLSITPVWMYAGLM----------
DTYWFTLYQFVLAFALPLVIICVVFFKILQNM----------QHSLRVRTRKVTRMAVAI
CLAFFICWAPHYILQLAHLSVQRP----------YAFLFAYNVAISMGYANSCINPLLYI
MLSETFKRQFIVAI----------
>Q801F6_DANRE
----AILPSIFGIICFLGISGNSIVVYTIIKKTKC----------QTVPDIFIFNLSIVD
LLFLLGMPFLIHQLLGN----------WCFGATMCKVISALDSNSQTVSTYILTVMTLDR
YVATVHPFR----------RTTCVASAVVAAVWALSLISITPVLMYTGLM----------
NICWFTIYQFVLAFALPLTIICVVFFKILKHM----------RRNQQVRTKSVTRMAVAI
CLAFFICWAPYYILQIVHLGIQKP----------ASFYYVYHVAISMGYANSCINPFLYI
ILSKTFKRQFIVAI----------
>E7F6Y6_DANRE
NTNTAVVTVMYFLVCVVGLCGNALVIYVILRYAKM----------KTVTNIYILNLAVAD
ILFMLSLPFIAIQLAMV----------WPFGATMCHVVITIDSLNQFTSIFCLMVMSIDR
YLAVVHPMK----------RKPQVAKATNVAVWVVSLLVILPVVFYSGLI----------
YQTAFMIYTFLLGFFLPLMVICLCYLLIIIKV----------SSKRRYSEKKVTRLVSVV
VLVFVFCWLPFYIFNMTSVTGTIS----------PFLRSVFAFVVVLGYANSCANPILYA
FLSENFRKSFQNVL----------
>E7FDL0_DANRE
HTSSVVITFVYFVVCAVGLCGNALVIYVILRYAKM----------KTVTNIYILNLAVAD
VLCMLSLPFIAIQLSLL----------WPFGSAICRVVLTVDSMNQFTSIFFLTVMSFDR
YLAVVHPIK----------RKPRMAKTISLGMWSVALLVNLPIMIYSGVN----------
YYTAFIFYTFFLGFFLPLIVISMCYLLIVIKV----------STKRKRSERKVTRMVSIV
VVVFVLCWLPFYVFNVTSVTGTVP----------PVLKSTFDFVVVLGYANSCANPILYA
FLSDNFKKSFQNVL----------
>E7FCM2_DANRE
DASKIIIPSIYALVCCIGVTGNAMVIYVILKYAKM----------KTATNIYILNLAIAD
ELFMLSVPFLATSAAVH----------WPFGSLMCRLVLSVDGINMFTSIFCLTVLSVDR
YIAVVHPIK----------RRPTVAKVVNVCVWGLSLLVILPIIIFADTV----------
WSEAFVVYTFLLGFLLPVGAICLCYCLIVVRM----------WLQRRRSEKKITRMVLLV
VAVFVLCWMPFYIVQLISVFRKP------------PDPMVTQLFVILSYANSGANPILYG
FVSDNFRRSFQRII----------
>E7FB19_DANRE
GSSAIFISFIYSVVCLVGLCGNSMVIYVIFRYAKM----------KTATNIYILNLAIAD
ELLMLSVPFLVTSSLLH----------WPFGSLLCRLVLSVDAINMFTSIYCLTVLSIDR
YISVVHPIK----------RRPTIAKMVNLAVWMFSILVILPIIIFSTTA----------
WMAVFVIYAFLMGFLFPVIAICMCYILIIVKM----------WQQRKKSERKITLMVMMV
VTVFVICWMPFHIVQLVSVFVQQ------------HNATLSQLAVILGYANSCANPILYG
FLSDNFRRSFQRIL----------
>F1QYJ0_DANRE
VTETKILPAFIGFLCSTGLVGNVLVLVTILRSAKK-----------TVPDVYVGNLAVAD
LVHVIVMPFLIHQWARG----------WVFGSSLCTIITSLDNCNQVACAAVMTAMSLDR
YLALVHPFR----------RTRSRTIRINLFVWAASFIMVLPAWVHAKVI----------
QVLWYTLYQTVTSFFLPLPLILICYILILCYT----------TSLPRERVVRLTKMVLVL
VAVFLVSVGPYHILQLVNLSVPRP----------LAYHTCYYLSVCLSYAASSINPFIYI
LLSGHFRHRL--------------
>F1QR90_DANRE
ASFMHIFPTIYGVLCSVGVLANSLVIYAVASCKKK-----------MVSDIYVLNLAIAD
LLFLLVMPFNIHQLVRD----------WVFGHFMCKAVVVVDVSNQFTTVGIVTVLCIDR
YIAIVHPTS----------RTIQWTIIINIMVWVGSFLLSIPVMIYAKVT----------
DMYWYTLYQSMLGFMIPLIIICTFYTLTLYHV----------KRKQSVWAKRATKTVLMV
IALFLVCWSPYHVIQMINLSIQHP----------SAFVYAYNISICLSYSHSCINPLMLL
LFAQNYRDRLCHRK----------
>E7F7E1_DANRE
MAATFTIGTILSLMCLVGVSGNIYTLVVMCHSMRS----------AASMYIYIINLAMAD
LLYLLTIPFVVCTHFLK----------WYFGDIGCRILISMDFLTMHASIFTLTVMSTER
YFAVLKPLD----------RSKSYRKAIALLVWTASLILTLPMIISVQLM----------
SYKIYISFLFGTSIVAPGVIIGYLYIRLARTY----------KQTKKLPNQKVLYLIFTI
VLLFWACFLPFWIWQLLNQFQPTL----------KAKRNINYLTTCLTYSNSCINPFLYT
LLTKNYKEYLRKRQ----------
>E7FG00_DANRE
VASTALFCFFLSLLSLLGILGNLYTLVLLLRRRRM----------SSSLHLQVLSLALAD
LVYLSTAPFIVYDSLAS----------WAFGELGCRLLLSLDLLTMHASIFTLTAMSLDR
YRAVADPLA----------STPSSGLLRVALAWGFAIALSLPMMITLHLE----------
SSKAYLSILFCTSILGPGLAIGALYAALGRLY----------AYPPRAPRPKVLLLILGI
VLTFWACFLPFWIWQLLPLYQPEV----------GTQVTINRILTGLTYGNSCVNPFFYT
LLTGKRRRTSRKTI----------
>C3Z4K7_BRAFL
ENIKDVLTGTYAAICTVGLVMNIILISTILTSRRL----------RTIPNIYLLNLAIAD
QLFLIGIPFFATNIYKE----------WPFGHIVCKIVLSSDTTTMFTSIFCLTAMSADR
CIAAALPLK----------RTVKTSAVINGFMWVLGLAVSSPVIAFATTE----------
WAVSFVLYSTFVGFVLPFIVVLVCSIVLVCVY----------YGRRMQKQLTLSCVVYGM
VILFALSWLPFYIFQILNMTQQF-----------PENSWIPYSAVILSYSNSVFNPVI--
------------------------
>C3YFL4_BRAFL
ALESTVLPILYCFLCAFGLSGNVLVIYVVSNFSKM----------RTVANVYLLNLAVAD
VLFLLVLPFLATDVILM----------WPFGDFMCRSVVLATNINGFASFFSLAVLSVDR
YYATVQPLQ----------RTVSKARWVSVGVWTVALVLVCPFIVFARTA----------
GSQLAVTYSFVLGFAVPLLFIAVCYTLIIFRL----------NGVAARSRNKITVMVCAV
VLAFTICWLPYHIFNIVRISIGMD----------LSVRQTALVVNLLAFCNSAINPLIYH
CLGENFRKGFRRVC----------
>C3ZRX7_BRAFL
----IVAPTVYGLVTAVGLVGNLLVIYTLLRHTKI----------KDATSYYILNLALAD
AFFMLGVPFISASSAMG----------WAFGRAMCKIVLSMDAMNMFNSVFNVAVLSVDR
YLAIVCATS----------RRPKVVAAVSLSVWAAAFLLSIPVMALSDTV----------
WYKVFTSYMFVIGFVVPLAVISVSYILVVRHL----------ARVASRTRTKVTHTVLAM
IVTFVICWLPFHLCQLVNLIADLQ----------SAVLVVFHVTMVMSYANSCANPILYV
FTSQKFRQSLRSAL----------
>C3Z5T5_BRAFL
IITKIVAPTVYSVESVAALLGNALVIYMLLGFTKM----------KDATHYYILNLAVAD
ALFMLGVPFITVSSAME----------WPFGNAMCKIVQSMDAMNMFNSVFSLAVLSVDR
YLAIVRATS----------RQPKVAVAVSLSVWAASILLSIPVMTASDTV----------
WHKVLTSYTFVVGFIIPFTVISVSYLLVVRHL----------ARVSAGMRTKVTKTVTAM
TVTFAACWLPFHMCQMILLATEQQ----------LWTLVVFHLAVFMSYANSCINPILYV
FMSQKFRKSFRAAL----------
>C3ZFR5_BRAFL
IITKILVPTVYGIVTVVGLVGNSLVIYMLLGFTKM----------KNASNFYVLNLALAD
ILFMLGVPFITASSSMQ----------WVFGRAMCKIVLSTDAMNMFNSVFNLAVLSVDR
YLTIVCSHS----------RRPKVALMVSLSVWVAAILVTIPVIVVSDTA----------
WHKAFTYYTFVIGFVVPLTVISISYLMVVRHL----------SRVSVRMRVKVTRTVTAM
IVTFVLCWLPYRLCQLVAALATTI----------LWVMVVFQAAMAMSYVNSCVNPILYA
FMSQKFRESFRAAL----------
>C3ZMP4_BRAFL
VYHPVIIPIVYGIISLIGLTGNSLVIYVVMKYARV----------KSVTYLYILNLALAD
ELFVLLLPLSAASIGLE----------WPFGTVMCKIALYVDTLNQFVSIFCLTVLSVDR
FVAVACPVI----------RNTRMARTVNISVWAISLVVSSPVVIFANTD----------
MGEAWVIYTFTLGFAVPLIVIVTCYSLMTRRL----------RRHREKAIKKVERLVAVV
VTVFVICWLPFYIFQIANLSNAFS----------DTAAGLFYFTITLSYANSCCNPVLYA
FFDENFKKSFQEAL----------
>C3YFF9_BRAFL
----MPYYVIFSFLTLAGIVGNALIIAVLREHEKA----------RTTAEIYIMNMATTD
MLMLSMVPLLVTRNIMD----------WIFGDFMCRVYYLIGGLNMFNTVFILTAMSVDR
YFCVSRPLR----------KTTRTAKIVCALLWAVATVIDLPWVIWADII----------
WERLTEIGVLLLSFVIPIILITGTHIGIWWHI----------LDRTQRSQEKVTRMVFAV
VVVFVICWLPKNLAYLAERFDWFR----------PIGFEFSIGFEMLMIANSAINPYLYT
IFGQHFQRRLMGIF----------
>C3YFL3_BRAFL
GVGTLVLSAFYMMLLVMGMVGNVVVIFVILKVSGK----------AKMADVLVMNLAVSD
ILLLSILPFMIIDLIVG----------WTFSQELCKFVVGAVNAGAFAGFLSLAALSVDR
YHAMAYPLK----------EDHKKTATVLFLLWSLAICTCIPHIWYARVL----------
WHRVSVAYSFIVGFVVPLIIIITCYSLIIHSI----------AARVHRHKKLRSRLVLML
VAAFVLCWLPYHVFHIVRLIVLPK----------KTWLLLALTFNALSFTNSVINPILYS
FLGEQFRQSFRQAM----------
>C3ZHF7_BRAFL
MALRNVLTALGSTFTVVGIAGNLLVMFIILRFPRM----------RTVSNVYLFSIALSD
LNLVMVAPIIIHFYRNG----------WTFGAGSCEAESCIKFTSMFAGFFLVSAFNYQR
YRAIVNPIE----------QSLKRTALICLSLFLLALVANLPFCVTSDVV----------
VEKAHRLYFTCLGFLLPFCLNFTLYVLIIRKL----------AGKHVKDSTTVTKMAVMV
TVSFVICVGPFHMYNFISAVSDI-----------YIPEYVGMWTCVLTFGNSALDPIIYA
LMGTNFRDCIKQLF----------
>C3YC95_BRAFL
YLESIIIPVFYCVVSAIGLTGNTLVIYVVLRYAKL----------KTVTYMYIMNMACAD
ELFLLSLPFLAAYYALH----------WPFGLVVCKVVLSVDALNQFTSIFCLVVMSFDR
YLAVVHPVK----------RTPSMARYVNISVWAVSLVMTLPVAIFATTN----------
GSHVFTTFTFVFGFAVPLSIIVASYILLTRRL----------SREKERAYRRIERLVYTV
VFVFVMCWMPFYVFQIGSLAGLFE----------DVESGIFHLVSALMYVNSCCNPLLYG
YLDENIKRCIREAA----------
>C3Z717_BRAFL
NTIRVTMSVVLYSICVVGLLGNTLVMYVLVRYSKL----------RNTADVFIFNMALAD
EVFLLGVPFFAHQFVAD----------WPFGAIMCKIIYALDANNQFASVYILACMSIDR
YLAIGHPIR----------RTRKVAAITNVGIWLASLVSISPVWIFSSLE----------
DLYWFTVYHFTLAFVLPLTVITVCYLMVLHKL----------ESNAEKRTKKVAKMVLLV
VVMFVVCWLPFYVVALINVNMGRP----------YAFLVAYFFSIGLGYANSCVNPFIYV
LFSSKFRKRTLEAL----------
>C3Y8C4_BRAFL
----MPYYVVFSLLALAGIIGNALIILVLRKHEKA----------RTTAEIYVLNMATTD
LLMLSMVPILVTRNIMS----------WIFGDFLCRVYYLIAGLNMFNTVFILTAMSVDR
YFCVSRPLR----------KTTRTAKIVCALLWVVATVIDLPWVIWADIM----------
WERMSEIGVLFLSFVIPIILITGTHIGILYHV----------LDRTQRSQEKVTKMVFAI
VVVFVMCWLPKNVAYLAERFDWF-----------DAPTELQIGFEMLLITNSAINPYLYT
IFGQHFQRRLMGIF----------
>C3ZEF4_BRAFL
PTHELVFVCIGQLVAGIGLLANLFVIYIIARYPAM----------RTVPNVVVLNLAAAD
ALYCWAGPLYTVYALHV----------WILGNAMCNVYFIMGYISAFCSVWFLTALSIER
YKAVTDPIG----------ISQKKAWGASVVVWFAYYSCESVGKIHHVTK----------
FNKLRGIYSFTVNFAVPLCIIIPLYVIIWRKL----------SMHLIRSRNRVTRMVAAV
VVFFVIALLPWHTYWILQYFKLI-----------NMPYGLYDVCLALYVANSTVNPFFYA
LLGDKFRRYINILF----------
>C3XVS5_BRAFL
PEVDIAIPIVYSVVCILGLIGNSLVISVILRFEKM----------KTIANIYILNLAIAD
ELFMLSLPFFVVSILLE----------WPFGDVMCRVVLTVDAMNMFTSCCCITAMSVDR
YLAIVHPMK----------RTPCRAKLTCLCIWLASCAIICPVPYFAGVE----------
WARAWIVYCIILGFLLPVVVITICSVKIAKAL----------RQQEARRKHKVTKMILAV
IVTFVVCWLPFYVGQIVNLVAKLP----------TLLMGVYNFILCLSYVNSCVNPFIYF
LVSDSFRKNVKYIC----------
>C3Y8Z1_BRAFL
------MPIVFYVIFVVGILGNSVVMYVMIRHTKL----------RTPSDIFIFNLALAD
ELFLIGIPFFAQQFISD----------WTFGSAMCKIVYTLDSNNQFASVYILTTMSIDR
YLAISHPFR----------RTRKVATFTNIGVWVASLASISPVLAFARQN----------
DIYWFTVYQFVLAFALPVIIITFCYTNVFRKL----------ASSAEKKTKKVAKMVLVV
VVVFLVCWLPYYVIALVNMQMSSG----------YAFLVSYFVSICLGYANSCINPFIYL
SFSAKFRKHAI-------------
>C3YF39_BRAFL
VIPSTFIAVFFTLICLMGVVGNALCFYVLCLKSSP----------RSTITVYILSLATAD
TVYILASPFYASTYFTN----------WYFGDVGCRLIAAVDVLTLNAATFTLTVMCLER
YLAVVDPIK----------RSVSLSRVLSGVIWVLALGLSLPMALSTELQ----------
ETKIYFTTLFIVAFVIPGVVLCAFYLRMLCKY----------TSRATESRKKVAKMVSLI
LVVFWLCYLPFCTKFCTVLHVFFT----------LSTTSGRFVLQNLSYINACANPFLYT
LLSDKYKAILKGIL----------
>C3YFL2_BRAFL
PVTDVVLPVFYSVIFVVGLFGNFVVITVILKYHKM----------RSVANMYILNLAIAD
LCLLCILPFLTTNVFLG----------WPFGGVMCKVVVGASNLNGFASFLFLMTLSIDR
YHAMVHPLK----------RTIRRCKWACLAVWTGGLLMDLPYIIFANTL----------
VEQLATVFSFVIGFAIPVTVIIVCYWAILVCL----------SASSQASRRRLTVLVLVV
VIVFVVCWLPYHLFAISRLLIDPK----------NIVQNVALSFNVLAFANSCVNPMLYS
FLGKNFRQSFKQLF----------
>C3Y8Z0_BRAFL
----IVMPVIYGLICAVGLVGNGIVLYVMARHSKL----------RSPADIFIFNLALAD
ELFMLGMPFQIHQFASE----------WAYGAVMCKIVMAMDAQNQFTSTYVMTVTAVDR
YLAVNHPVR----------RTRFAAVVVNVGTWVASGLSILPVWIYASQV----------
GIYNFTIYHFCLGFLVPLVVTTACCLLMIHRL----------QQPHHNHHKSTKRLLVCI
VLVFIACWLPFHVVQLVNLTMTGP----------YSFIVGYFFSMCMGYANSCFNPLLYA
FVGKNFRKHWRKAH----------
>C3ZMP9_BRAFL
TITHVIIPCIYAFVCFVGICGNSLVIYVVLRYAKM----------KTVTNIYIMNLAMAD
VLFMMGIPFLAASFALR----------WPFGTVMCKIVLSLDAINMFSSVFNLTVMSVDR
YLAVVHPVK----------RRPRIAKVVNVCVWVASIIVISPVIVVAKPT----------
WSTAFIAYTFVIGFVAPLIIIAVCYTLLLRKV----------RGTRKRSRRKVTRMVIVM
VVVFVICWLPFYTLQLVNLNVQLQ----------PFLVGSYHFIVTLSYANSCVNPILYA
LLSENFKKSYQKAI----------
>C3Y9X4_BRAFL
STIRLISPVVYGTVTVVGLLGNMLVIYMLLCHTKA----------KDATNCYILNLALAD
TLFLLGVPFISASSAMG----------WVFGGAMCKIALSLDALNMLSSVFSLVSLSMDR
YLATVRANT----------RQRKVVTAVILSVWAAAFILTIPVMVVSGTT----------
WHKAFTSYTFIIGFVLPVLVISVSYLEVVRHL----------ARVSIKMRTKVTKTVTAM
IVTFIVCWLPFHVCQLVGLTTDVR----------PAVLVLFHMTLAMTYVNSCVNPILYV
FMSQKFRGSFRAAL----------
>C3Z660_BRAFL
PLTTIVGPVLYGTVTTVGLLGNLLVIYVLLGHTRV----------KDATKYYILNLSFAD
TLFMLGIPFISASAAIG----------WVFGRAMCKIVLSMDAINMFTTVFNMAVLSVDR
YLAIVRASS----------RQPKVAVAVSLSVWLAAIVLAIPVMTVSDTV----------
WYEAFISYTFAMGFVAPLSVISVSYVMVIRHL----------ARASAGVRNKVTKTVSAI
VVTFVVCWLPFHVCQLLNLITDLP----------KPMLAVSHVAMVMSYANSCVNPILYV
FMSQKFRKSVRNAL----------
>C3YC94_BRAFL
YLESIIIPVFYCVVSAIGLTGNTLVIYVVLRYAKL----------KTVTYMYIMNMACAD
ELFLLSLPFLAAYYALH----------WPFGLVVCKVVLSVDALNQFTSIFCLVVMSFDR
YLAVVHPVK----------RTPSMARYVNISVWAVSLVMTLPVAIFATTN----------
GSHVFTTFTFVFGFAVPLSIIVASYILLTRRL----------SREKERAYRRIERLVYTV
VFVFVMCWMPFYVFQIGSLAGLFE----------DVESGIFHLVSALMYVNSCCNPLLYG
YLDENIKRCIREAA----------
>C3YF53_BRAFL
ESFRVALPVVLGTVFAVGVAGNLVTILWIALRGQP----------QNTMRTYVLSLSAAD
LAYLLGGPFYLSSFMLQ----------WIYGEFGCRLIVSLDILTLLASILTLTVTSVDR
FLAVVYPIK----------RSVNSARLSVVLVWLISLILSLPIAVFTRMD----------
SKRAYMTATFVLAFPIPLLVVSVCYGRMVTKL----------SSKSNKDKRRVAKMVLAV
TVMFYICWLPFGVLQLLYYHSALP----------RSILYVQICLVGLTYLNSSAHPIIYL
CVRERKKKKSRTTV----------
>C3Z8T5_BRAFL
LVTAIVAPTVYGLVTAVGLVGNLLVIYTLLVHTKT----------KDATSYYILNLSLAD
TLFMLGVPFISASSAME----------WVFGRAMCKIVLSMDAMNLFNSVFNVAVLSLDR
YLAIVRATS----------RRPKVAIAVSLSVWAAAFLLSIPVMVVSDAV----------
WYKAFISYMFIAGFVIPLAVISVSYLRVVRHL----------ARVASRTRTKVTHTVLAM
IVTFVICWLPFHLCQLVNLIADLQ----------SAVAVIFHVSMVMSYANSCANPILYV
FTSQKFRQSLRSAL----------
>C3ZWZ4_BRAFL
IIYNIVAPVIQCAIGITGLIGNGLIIYVIIKYSTM----------KTVPNMYVLNLAVSD
FLYCLTFPIWAADYILR----------WIFGRAMCKIVRSIFNVNTFASIYFLTVMSIER
YYAILHPVR----------RSLKKAKIIGGCVWTVALVCSLPYIVFAETD----------
WRGANAVYLTALAFFIPLCIMVPNYVLIYRRL----------SRRALRSRHRVTRMVIVV
VVIFVICWLPLHVGNIIRFVFGF-----------KVNATVWYFLNVIADVNSCVNPFLYA
LLGQNFRATLKRTL----------
>C3YKM8_BRAFL
----VVAPVMQCAIGITGLVGNGLIMYVIFKYASM----------KTAANVYVLNLAVAD
FVYCLTFPIWTIDYILR----------WIFGRAMCKIVRSIFNINTFASIYILTMMSIER
NSAVLHPVR----------RSLKKAKIICGSIWVFALLCCLPYIIFADTV----------
WRSVNAIYLLAMTFLVPLCVMIPNYVLIYRKL----------FRRAVRSRHRVTRMVIVV
VLTFIVCWLPLHIGNVIRFVAGH-----------NVNATVWYFLNVIADVNTCVNPFLYA
LHGENFRMTLKRTL----------
>O18014_CAEEL
GASFAKTAIPYSICFVFGTLGNTAVLSYVFFITRS----------LGNTFIYIVALCAVD
LLVTVSIPFSLSYMILN----------WVFGELVCKIHFMLELSNKMCSTFILTALAFDR
YMAICHPEI----------TIYITTILATLSLFLISPVVLSARVTSFKSG----------
WKVWVSAFLIFFAFLLPCTLLTYFYAKIVLRL----------MLQSRIPLRRITIYTMAA
TFFYLSCHIPFWLPQIYNIFSTVL----------PKVMTFTYYSHLLPFISAAFNWIFYA
RLNSQFKKGLVLVT----------
>O45725_CAEEL
QPKVLIVVVVFVLCFIVGVCGNSSIITIIRGVVED----------GDNAILYIGALCVCD
FVMSLSLPPAILDSVIG----------WIFGTTMCKVHHVFGSVGRIASTFLITAMSFDR
YVAVCYPHH----------FVISTIACLSSIAFVLLLPMLTYASAKEMVL----------
IFYWFTSTTFILGYVVPLILIVYFNLKLINKL----------LPRSAIPVRRVVVYTVLI
AAVYFVCWTPYWFSVLYAIIMSLL----------EWVLFAIYCVHLLPYFGSSSNWILYG
LLNTQLQMKNDIGD----------
>O62403_CAEEL
TTLKLVLAISYLVLFIIGTVGNGTVILMIINILTS----------TNHVFIYVLGLSIVD
LLVILHLPFLVVDLLKG----------WLFGVAMCKVYWFGESVNKLLSSFLMTVLSWDR
YMAVCSPNA----------NATALKVLLACTIFATVLLLPVLYEAAVFKI----------
ADATFTLYTFVIGFAAPAFLIIIFYVQVIYAL----------PDGSSNRVKKVTKRIVAV
ILFYFLCWTPQWTLNIMSQFNLIA----------PALSAMFFVAHLLVCFNSAANPVLYA
YINRELRSQHVMAM----------
>Q20325_CAEEL
SFAKGFMTVVYIVVCLVGTPGNLWIIYKLFRAKLW----------SQRSRIYIFALACSD
MFLLLTLPATASYNYHG----------WIFGSAACYIIRSIEIFAKLFSVVLLTVMSLER
YIIVCTRLR----------AWMSLVPLAVGTIFGVLVPTIIHYFYLQHFS----------
VFNLFAQYTFVVGFIIPFAIMTACYIMLVRHV----------PGKEPRYMSEVKKSIWRI
AVFHFVCWAPFWGFTMLPNYIYQI----------DNEEESGGESIFLVYCRLVSNCLPYI
NAAGNWVLYALLNV----------
>Q20841_CAEEL
QFEIMFVMVLYSCLAVTGVGGNCWVLIKVIKQLSG----------QSSAYVYLIILSVVD
LFSLIPVPMIVTDVYVN----------FPFGLWACKLSYFCEAINKSLSPMVLTALSVDR
YIAVCHPTL----------RTTKFSLGVLAVCFSVSLIFIIPVTKKATMQ----------
ASYVFDTAQAIVCYLVPLFIICAVYLAILHKL----------GKKTSISLGRVVKCSVMV
VAFYFICWTPYWTMRIHYLVTRFI----------NIEIALIYILHSLTYAQSAFNWLFYS
FLNRNLRSNNGRGN----------
>Q23033_CAEEL
DPIKTVAHLTWCLTALIGIPANLFVLAAIVYFRDM----------RTISNIYIFNLAVAD
LLFLCGIPVSLFAQSSH----------WIWGPIMCKLYISGNAVSQFASAVFIAILSFDR
YLAVCRPIQ----------RTTQAAFALSVAAWIMVILEMTPLFLFVKLI----------
SRRFFISYTFALSYLIPLVAVWYFYFKIILKM----------RTATKKRTTKVTIMGLAI
VISYTHCWLPFWIVQWSIEANLFE----------YLLFCCTHFAFALQYINSAANPFLYV
FLSDSFQKNIQKLL----------
>YKR5_CAEEL
DLHVVIMAVSYLLLFLLGTCGNVAVLTTIYHVIRS----------LDNTLIYVIVLSCVD
FGVCLSLPITVIDQILG----------WMFGKIPCKLHAVFENFGKILSALILTAMSFDR
YAGVCHPQR----------RNFAITILLVLAVYAFITLCPLLWSFTAREI----------
MFTAFTIYQFILCYCTPLVLIAFFYTKLLSKL----------FKSSQIPFLHISLYTLAV
ACFYFLCWTPFWMATLFAVYLENS----------PVFVYIMYFIHALPFTNSAINWILYG
ALNGQLQQRYRSNR----------
>YQH2_CAEEL
NSSLMLIAGFYALLFMFGTCGNAAILAVVHHVKGQ----------HNTTLTYICILSIVD
FLSMLPIPMTIIDQILG----------WMFDTFACKLFRLLEHIGKIFSTFILVAFSIDR
YCAVCHPLQ----------RNQRTVFVFLGIMFFVTCVMLSPILLYAHSK----------
LFVVFTLYSFVLAYLMPLLFMIYFYYEMLIRL----------EKKLTIPVGHIAIYTLAI
CSFHFICWTPYWISILYSLYEELY----------YAFIYFMYGVHALPYINSASNFILYG
LLNRQLHNAPERKY----------
>A7SBY6_NEMVE
SPIQIMRLVLYAVIFVCGLIGNVLVIVVVKCRGKK----------RTFHDYFLLNLAIAD
LLFILCLPADIYIEVAV----------FPFTEFYCKILYPLTTFAFSLSIFTLSSMAVGR
CYVMKNTSK----------LKGRAAMLWILLLWIASFACVLPLTIVARSS----------
YRKAFTASLLLLQYIGPLVIIALAYVNIGILL----------LHRIRHRNLQITRTLAVI
VVLFALLMLPHEIAWMLLDFGPDP----------KLADTLIKFSPILTYLHSCSNPLVYG
LMTTQFRNDVRKYV----------
>A7S4M1_NEMVE
FASNVFRLTLFSLVILASLIGNCAVVKAIRELPDM----------KPLTYYLVTNMAVAE
LLGSLCLPFLQIYDELK----------WIFGSFMCRLVNSLLLLSYFVIPWSLAIIAILR
FRVMLTRRI----------LSCRRLRVMMAIVWLAGVSISLLTFILETQV----------
RLRHFYLTRSLLNFFIPGAIMVIAYGGVASKL----------MKDLKKMEHDLLRMIYMI
VVIYIGCYIPYQVFFMLEYFRATS----------SHFTITRKYAYLLTCFPSALHPICYG
TMCKFYANMFSKLI----------
>A7ST92_NEMVE
FGARVFRFFLVALVLSASLVGNAVVVHTAITARQQ----------KVFLYFLVANLSIAE
LINTCTIPFLVVYDELG----------WYFGEFLCHIVSPLQVTALLVTTSTIAAIAMYR
CWFLAFPMI----------SSRRLALLVITFIWFASIVLVLPNFIYNTEV----------
GLQVLSFLRIAINFVVAVVLVTASYLIVLYKV----------ILNVTTFEADIFNLFYAI
VLIFIIGYYPYQIFYILEYTGKIS----------RYLKITRKYLLLLAFFPSALHPICYG
TMSNFYYKAFTKFI----------
>A7RQ52_NEMVE
GTIDIVFAVLYFLIDIIGVTGNALVILVVKRNRSM----------HTTTNFLLVNLAFAD
IFTLLTCPRNGYWLAVT----------AGDYICKFFTGNALVGITASVSSLTLTVLAVER
YRALLKPME----------VSMENVKFVMTAIWGISILVNIPDFLKNKYS----------
PEFTHVLCTVLFLGVAPSLILSFCYIQIVSGL----------NLNEIEAKKRLARLLISV
TFAFYVCYISYGVYFSYLLFQDRE----------NLHYIILKTVEFTLVCSSCINPILYG
FQSSNYREGFKKLC----------
>A7RQ59_NEMVE
DLFLVVLIALQFFVSIVGIIGNVSVIRVVWSTRSM----------HTTTNYLLANLALAD
IITLSTSPYLYKFVFGS----------TNEWICRVLLENGIVGVFVCVSVALLTVVAVER
YHAMVKPLS----------LGREQVWKVVLVIWFVSILLNIPIFIDVRFD----------
EIATYLAFYLGINICIPGLIITACYLSILKGL----------TIQGREEKKKLAKLLASV
TGVYFICFAPFAIFMIYLTAKKFL----------PLFNYTYFVLTSLIFSNSCLNPVLYA
FQSSSYRRGFAKLY----------
>A7RQH6_NEMVE
TSYNFLLPILFAVVVATGVTGNTLVICVVRRRRSM----------HTTTNYLLLNVACCD
IITLIWCPRLYDFLLEN----------SGDWICKFFTHNAIMQISVLTSIFTLTIVSVER
YHALVKPMQ----------LTEDTVWYAVIASWTASFILTVPSFVAIKFD----------
ENLSYMVIIFTVSGILPFLILFFCYFQIIRGL----------SRGSLKSKKAITKLLLSI
TTSFYVCYFSFGVALLYFKRKPKE----------EKYETFLKPFLFLLFFHSALNPILYV
LQSSNFRQGFKQIC----------
>A7S495_NEMVE
GIVDVAFAVPFAVNMVFGVTGNVLVLLVVRRNRTM----------T-VTNFLLVNLALGD
MLVLICNPRWHSFVVTP----------LGNALCVFYTGNAIITIPCAATIFTLVVLAVER
YNALVNALR----------LTPETCPYVLIAIWVLALAISIPDFLNNYFS----------
ELSFEIIATVTTVGFLPLIFILFCYFHILKGL----------AIDDNLAKKKIAKMCLSV
TAVFFLCYIPYGIYFVFIAASSRE----------YKFEVIKRALEFCFTLSSSLNPIIYA
FQSSSYREGFRKVV----------
>A7T4L9_NEMVE
DLFLVVLIALQFLVSIVGIIGNVSVIRVVWSTRSM----------HTTTNYLLANLALAD
IITLSTNPYLYKFVFGS----------TNEWICRVLLENGIVGVFVCVSVAFLTVVAVER
YHAMVKPLS----------LGREQVWKVVMVIWFVSILLNIPIFIDVKFD----------
ETATYLAFYLGINICIPGLIITACYLSILKGL----------TIQGREEKKKLAKLLASV
TGVYFICFAPFVIFMIYLTAEKFL----------PLLNYTYFVLTSLIFSNSCLNPVLYA
FQSSSYRRGFAKLY----------
>B3RZU0_TRIAD
SLNVIFAEIGYASIFLLSLLGNILICSILIWKKKF----------RSSNNVCILNLAIAD
LMVTLTIPVIMVLLLTR----------FIFGPIVCKLIYLLQTCGFYASWLTLLIIAFDR
YRSLNLTLT----------IPKKYLIAAISSIWILSTLSAIPPLIFLKVT----------
LQKIYVICSSTLFVFLPFLLICIIHIYIGIKL----------NSSIHHYKHKVIITMSIT
SAVFLVCCFPYQLLSLLITSVPTF----------FLVTFVLEATIWMTFAHCMCNPVIYV
ITSTQMRQDITDAF----------
>B3RZ87_TRIAD
HTVRIILITIAAIIFMVSLVGNIMVCLAVLYNKSS----------TKCTNIFLLNLAISD
LLITISIPFAVTTDVLG----------FIFGDVMCKLVFSVRNCGIAISSLTLVIVAFDR
YYAVYYAAN----------LQRKVAVIVLLVLWFISCVAVIPQVIGLRVE----------
NELAYTVSLIGLFFLSPFLVIVILHSLIVQKL----------SKSPPRSYQQVYIMLFTV
TMAFFWTLLPTYTLQLLLSLNVID----------ITVYTAYYITTWLGYSHVMWNPIIYG
LLNKKMRKDMASIF----------
>B3RZ88_TRIAD
TFVFALQIIGYSLIFVFSIFSNVLICIVILRKKIP----------HNFTNWNIFNLAVAD
ILITLTIPFAAYENFTN----------FIFGQFLCKVIYSTRNIAIYMSCLILVFISYNR
FRAVTLIKQ----------TVYKYTILTTLIAWIIAIIATLPQTIILTVN----------
LRIAYGFFLLITFFLIPFAAISCCHVLIGWRL----------SKIVHQKKKKIVWMLVIV
VTAFFICHFPPNVIFLLYELNLIT----------TDIAILTSITYWLGYSHSLWNPVIYG
ALNKTMRDAILGTV----------
>B3S198_TRIAD
STQTAASIVGYTIIGIVSLFGNVIISVITLQRKTG----------RTPIDILIFALAIGD
LIITVTIPFVAVVSLNS----------FAFGLAGCKLLFGVRNVAIYASSFTLVVIALER
YRTTFDLSR----------RDLRQTTVLIAITWVIAIGLTIPQFIVLRLV----------
GRKAYSLVLFCLTFAIPFITVTVSNIIIFHKL----------NQVRLKAKGQVVMVMVAV
SAVFFICLLPIYMINTLADFQAIT----------PSVVALSEIFTWIAYSHSMWNPIIYI
IGSSKMRKSCKILF----------
>B3RZ85_TRIAD
NVFIMVLSALYGAVCLLSLIGNSIICAVIINRGVQ----------KSNIYKLLLNLSLAD
LLITVTMPFYVASTLMG----------FIFGMLMCKLTFGLSHLGLRVSMLILALISYDR
YRALVGKRW----------MSSFTINLLILLIWLISIGVVIPQWMHLTVN----------
YRTTYIICLFVILSVIPLIFIVVCHAKIATHF----------LQAAATHRQRVIKMLALV
AVFFILCYFPYQIFYVIVLFPNIG----------RSAVFVAAILRFIINMHSCVNPIIYG
LFSTKMRDDIKRLT----------
